# Supplementary material for: (±)-Ethyl 6,7-dimeth­oxy-1-(1H-pyrrol-2-yl)-1,2,3,4-tetra­hydroisoquinoline-2-car­boxyl­ate
Source: Acta Crystallogr Sect E Struct Rep Online. 2008 Aug 20;64(Pt 9):o1796. doi: 10.1107/S1600536808026020 (PMC2960637; doi:10.1107/S1600536808026020)
Supplement: Supplementary file 1 [file e-64-o1796-sup1.cif]

##############################################################################
###                                                                        ###
###        Electronic paper (Acta Crystallographica Section E)             ###
###                                                                        ###
##############################################################################
#                                                                            #
# This CIF contains the data in a paper accepted for publication in Acta     #
# Crystallographica Section E. It conforms to the requirements of Notes      #
# for Authors for Section E, and has been peer reviewed under the auspices   #
# of the IUCr Commission on Journals.                                        #
#                                                                            #
# Full details of the Crystallographic Information File format               #
# are given in the paper "The Crystallographic Information File (CIF):       #
# a New Standard Archive File for Crystallography" by S. R. Hall, F. H.      #
# Allen and I. D. Brown [Acta Cryst. (1991), A47, 655-685].                  #
#                                                                            #
# The current version of the core CIF dictionary is obtainable from          #
# ftp://ftp.iucr.org/pub/cif_core.dic. The current version number is 2.4.    #
#                                                                            #
# Software is freely available for graphical display of the structure(s) in  #
# this CIF.  For information consult the CIF home page http://www.iucr.org/  #
# cif/home.html                                                              #
#                                                                            #
# This file may be used for bona fide research purposes within the           #
# scientific community so long as proper attribution is given to the journal # 
# article from which it was obtained.                                        #
#                                                                            #
##############################################################################
                                             
data_I
_audit_creation_method     SHELXL-97
_chemical_name_systematic
;
(+-)-Ethyl
6,7-dimethoxy-1-(1<i>H</i>-pyrrol-2-yl)-1,2,3,4-tetrahydroisoquinoline-
2-carboxylate
;
_chemical_name_common     none
_chemical_formula_moiety     'C18 H22 N2 O4'
_chemical_formula_sum     'C18 H22 N2 O4'
_chemical_formula_iupac     'C18 H22 N2 O4'
_chemical_formula_weight     330.38
_chemical_melting_point     ?
_symmetry_cell_setting     monoclinic
_symmetry_space_group_name_H-M     'P 21/c'
_symmetry_space_group_name_Hall     '-P 2ybc'
loop_
    _symmetry_equiv_pos_as_xyz
    'x, y, z'
    '-x, y+1/2, -z+1/2'
    '-x, -y, -z'
    'x, -y-1/2, z-1/2'
_cell_length_a     8.403(3)
_cell_length_b     17.046(3)
_cell_length_c     11.6486(13)
_cell_angle_alpha     90.00
_cell_angle_beta     95.260(13)
_cell_angle_gamma     90.00
_cell_volume     1661.5(7)
_cell_formula_units_Z     4
_cell_measurement_reflns_used     22
_cell_measurement_theta_min     18.28
_cell_measurement_theta_max     18.80
_cell_measurement_temperature     290(2)
_exptl_crystal_description     Prism
_exptl_crystal_colour     colorless
_exptl_crystal_size_max     0.32
_exptl_crystal_size_mid     0.32
_exptl_crystal_size_min     0.30
_exptl_crystal_density_diffrn     1.321
_exptl_crystal_density_meas     ?
_exptl_crystal_density_method     'not measured'
_exptl_crystal_F_000     704
_exptl_absorpt_coefficient_mu     0.094
_exptl_absorpt_correction_type     none
_exptl_special_details
;
;
_diffrn_ambient_temperature     290(2)
_diffrn_radiation_type     MoK\a
_diffrn_radiation_wavelength     0.71073
_diffrn_radiation_source     'fine-focus sealed tube'
_diffrn_radiation_monochromator     graphite
_diffrn_measurement_device_type     'Enraf--Nonius CAD-4'
_diffrn_measurement_device     '\k-geometry diffractometer'
_diffrn_measurement_method     'Nonprofiled \w/2\q'
_diffrn_reflns_number     6852
_diffrn_reflns_av_R_equivalents     0.1102
_diffrn_reflns_av_sigmaI/netI     0.1076
_diffrn_reflns_theta_min     2.12
_diffrn_reflns_theta_max     25.97
_diffrn_reflns_theta_full     25.97
_diffrn_measured_fraction_theta_max     0.999
_diffrn_measured_fraction_theta_full     0.999
_diffrn_reflns_limit_h_min     0
_diffrn_reflns_limit_h_max     10
_diffrn_reflns_limit_k_min     -20
_diffrn_reflns_limit_k_max     20
_diffrn_reflns_limit_l_min     -14
_diffrn_reflns_limit_l_max     14
_diffrn_standards_number     3
_diffrn_standards_interval_time     120
_diffrn_standards_decay_%     -1
loop_
    _diffrn_standard_refln_index_h
    _diffrn_standard_refln_index_k
    _diffrn_standard_refln_index_l
    1 -3 5
    1 -5 4
    -3 5 1
_refine_special_details
;
Refinement of <i>F</i>^2^ against ALL reflections. The weighted <i>R</i>-factor
<i>wR</i> and goodness of fit <i>S</i> are based on <i>F</i>^2^, conventional
<i>R</i>-factors <i>R</i> are based on <i>F</i>, with <i>F</i> set to zero for
negative <i>F</i>^2^. The threshold expression of <i>F</i>^2^ >
\s(<i>F</i>^2^) is used only for calculating <i>R</i>-factors(gt) <i>etc</i>.
and is not relevant to the choice of reflections for refinement.
<i>R</i>-factors based on <i>F</i>^2^ are statistically about twice as large
as those based on <i>F</i>, and <i>R</i>- factors based on ALL data will be
even larger.
;
_reflns_number_total     3263
_reflns_number_gt     1828
_reflns_threshold_expression     I>2\s(I)
_refine_ls_structure_factor_coef     Fsqd
_refine_ls_matrix_type     full
_refine_ls_R_factor_all     0.1505
_refine_ls_R_factor_gt     0.0645
_refine_ls_wR_factor_gt     0.1273
_refine_ls_wR_factor_ref     0.1563
_refine_ls_goodness_of_fit_ref     1.071
_refine_ls_restrained_S_all     1.071
_refine_ls_number_reflns     3263
_refine_ls_number_parameters     218
_refine_ls_number_restraints     0
_refine_ls_hydrogen_treatment     constr
_refine_ls_weighting_scheme     calc
_refine_ls_weighting_details
         'calc w=1/[\s^2^(Fo^2^)+(0.0293P)^2^+2.0348P] where P=(Fo^2^+2Fc^2^)/3'
_atom_sites_solution_hydrogens     geom
_atom_sites_solution_primary     direct
_atom_sites_solution_secondary     difmap
_refine_ls_shift/su_max     0.000
_refine_ls_shift/su_mean     0.000
_refine_diff_density_max     0.213
_refine_diff_density_min     -0.204
_refine_ls_extinction_method     'SHELXL97 (Sheldrick, 2008)'
_refine_ls_extinction_coef     0.0075(10)
_refine_ls_extinction_expression
                                  'Fc^*^=kFc[1+0.001xFc^2^\l^3^/sin(2\q)]^-1/4^'
loop_
    _atom_type_symbol
    _atom_type_description
    _atom_type_scat_dispersion_real
    _atom_type_scat_dispersion_imag
    _atom_type_scat_source
    'C' 'C' 0.0033 0.0016
                         'International Tables Vol C Tables 4.2.6.8 and 6.1.1.4'
    'H' 'H' 0.0000 0.0000
                         'International Tables Vol C Tables 4.2.6.8 and 6.1.1.4'
    'N' 'N' 0.0061 0.0033
                         'International Tables Vol C Tables 4.2.6.8 and 6.1.1.4'
    'O' 'O' 0.0106 0.0060
                         'International Tables Vol C Tables 4.2.6.8 and 6.1.1.4'
_computing_data_collection     'CAD-4 EXPRESS (Enraf--Nonius, 1994)'
_computing_cell_refinement     'CAD-4 EXPRESS (Enraf--Nonius, 1994)'
_computing_data_reduction     'XCAD4 (Harms & Wocadlo, 1995)'
_computing_structure_solution     'SHELXS97 (Sheldrick, 2008)'
_computing_structure_refinement     'SHELXL97 (Sheldrick, 2008)'
_computing_molecular_graphics
 'ORTEP-3 for Windows (Farrugia, 1997) and Mercury (Bruno <i>et al.</i>,  2002)'
_computing_publication_material     "WinGX (Farrugia, 1999)"
loop_
    _atom_site_type_symbol
    _atom_site_label
    _atom_site_fract_x
    _atom_site_fract_y
    _atom_site_fract_z
    _atom_site_U_iso_or_equiv
    _atom_site_adp_type
    _atom_site_calc_flag
    _atom_site_refinement_flags
    _atom_site_occupancy
    _atom_site_disorder_assembly
    _atom_site_disorder_group
    O O1 0.2084(3) 0.63581(14) 0.3413(2) 0.0474(7) Uani d . 1 . .
    O O2 0.3254(3) 0.65266(14) 0.1467(2) 0.0443(7) Uani d . 1 . .
    O O3 0.2237(3) 0.20530(14) 0.1157(2) 0.0476(7) Uani d . 1 . .
    O O4 0.2206(3) 0.23765(16) 0.3033(2) 0.0573(8) Uani d . 1 . .
    N N1 0.0630(3) 0.30217(16) 0.1633(2) 0.0336(7) Uani d . 1 . .
    C C2 0.2399(4) 0.5223(2) 0.0832(3) 0.0339(8) Uani d . 1 . .
    H H2 0.2815 0.5290 0.0126 0.041 Uiso calc R 1 . .
    C C19 -0.1547(4) 0.37433(19) 0.2412(3) 0.0339(8) Uani d . 1 . .
    C C6 0.1037(4) 0.44139(19) 0.2113(3) 0.0329(8) Uani d . 1 . .
    C C3 0.2542(4) 0.58174(19) 0.1623(3) 0.0337(8) Uani d . 1 . .
    C C13 -0.2492(4) 0.4391(2) 0.2366(3) 0.0415(9) Uani d . 1 . .
    H H13 -0.2154 0.4906 0.2277 0.050 Uiso calc R 1 . .
    C C7 0.0237(4) 0.36515(18) 0.2422(3) 0.0347(8) Uani d . 1 . .
    H H7 0.0659 0.3503 0.3204 0.042 Uiso calc R 1 . .
    C C9 0.1515(4) 0.3882(2) 0.0146(3) 0.0408(9) Uani d . 1 . .
    H H9A 0.2564 0.3657 0.0085 0.049 Uiso calc R 1 . .
    H H9B 0.1157 0.4115 -0.0593 0.049 Uiso calc R 1 . .
    C C5 0.1184(4) 0.5026(2) 0.2922(3) 0.0352(8) Uani d . 1 . .
    H H5 0.0780 0.4956 0.3632 0.042 Uiso calc R 1 . .
    N N3 -0.2512(3) 0.31109(17) 0.2555(2) 0.0418(8) Uani d . 1 . .
    H H3 -0.2197 0.2631 0.2616 0.050 Uiso calc R 1 . .
    C C10 0.1731(4) 0.2482(2) 0.2028(3) 0.0395(9) Uani d . 1 . .
    C C4 0.1907(4) 0.5724(2) 0.2694(3) 0.0349(8) Uani d . 1 . .
    C C18 0.4219(5) 0.6587(2) 0.0526(3) 0.0555(11) Uani d . 1 . .
    H H18A 0.4648 0.7109 0.0499 0.083 Uiso calc R 1 . .
    H H18B 0.3580 0.6479 -0.0182 0.083 Uiso calc R 1 . .
    H H18C 0.5080 0.6216 0.0626 0.083 Uiso calc R 1 . .
    C C1 0.1642(4) 0.45151(19) 0.1057(3) 0.0323(8) Uani d . 1 . .
    C C15 -0.4056(5) 0.3361(2) 0.2588(3) 0.0498(10) Uani d . 1 . .
    H H15 -0.4936 0.3042 0.2672 0.060 Uiso calc R 1 . .
    C C8 0.0366(4) 0.3237(2) 0.0414(3) 0.0356(8) Uani d . 1 . .
    H H8A -0.0725 0.3415 0.0240 0.043 Uiso calc R 1 . .
    H H8B 0.0529 0.2782 -0.0061 0.043 Uiso calc R 1 . .
    C C17 0.1649(5) 0.6268(2) 0.4555(3) 0.0527(11) Uani d . 1 . .
    H H17A 0.1816 0.6754 0.4965 0.079 Uiso calc R 1 . .
    H H17B 0.2294 0.5865 0.4941 0.079 Uiso calc R 1 . .
    H H17C 0.0543 0.6123 0.4532 0.079 Uiso calc R 1 . .
    C C14 -0.4078(5) 0.4148(2) 0.2476(3) 0.0491(10) Uani d . 1 . .
    H H14 -0.4971 0.4471 0.2471 0.059 Uiso calc R 1 . .
    C C11 0.3387(6) 0.1452(3) 0.1464(4) 0.0675(14) Uani d . 1 . .
    H H11A 0.2972 0.1094 0.2010 0.081 Uiso calc R 1 . .
    H H11B 0.4361 0.1685 0.1824 0.081 Uiso calc R 1 . .
    C C12 0.3725(6) 0.1029(3) 0.0433(4) 0.0812(16) Uani d . 1 . .
    H H12A 0.4508 0.0630 0.0633 0.122 Uiso calc R 1 . .
    H H12B 0.4129 0.1387 -0.0106 0.122 Uiso calc R 1 . .
    H H12C 0.2761 0.0790 0.0090 0.122 Uiso calc R 1 . .
loop_
    _atom_site_aniso_label
    _atom_site_aniso_U_11
    _atom_site_aniso_U_22
    _atom_site_aniso_U_33
    _atom_site_aniso_U_12
    _atom_site_aniso_U_13
    _atom_site_aniso_U_23
    O1 0.0666(18) 0.0391(15) 0.0374(14) -0.0089(13) 0.0099(13) -0.0089(12)
    O2 0.0514(15) 0.0414(15) 0.0412(14) -0.0117(12) 0.0110(12) -0.0012(12)
    O3 0.0551(17) 0.0418(15) 0.0455(15) 0.0201(13) 0.0028(13) -0.0023(13)
    O4 0.073(2) 0.0578(18) 0.0403(16) 0.0254(15) 0.0029(14) 0.0079(14)
    N1 0.0403(17) 0.0308(16) 0.0298(14) 0.0073(14) 0.0035(13) 0.0008(13)
    C2 0.0360(19) 0.039(2) 0.0275(17) 0.0023(16) 0.0060(15) 0.0038(15)
    C19 0.043(2) 0.0306(19) 0.0297(18) -0.0011(16) 0.0094(16) 0.0005(15)
    C6 0.0326(19) 0.0323(19) 0.0339(18) 0.0051(15) 0.0040(16) -0.0011(15)
    C3 0.0330(19) 0.0326(19) 0.0351(19) -0.0019(15) 0.0009(16) 0.0030(16)
    C13 0.046(2) 0.037(2) 0.043(2) 0.0064(18) 0.0088(18) 0.0034(17)
    C7 0.044(2) 0.0297(18) 0.0317(18) 0.0025(16) 0.0092(16) 0.0011(15)
    C9 0.047(2) 0.042(2) 0.0335(19) 0.0006(18) 0.0074(18) -0.0034(17)
    C5 0.037(2) 0.041(2) 0.0289(17) 0.0009(17) 0.0065(15) 0.0007(17)
    N3 0.0453(19) 0.0350(17) 0.0460(18) -0.0009(15) 0.0084(15) 0.0054(15)
    C10 0.043(2) 0.037(2) 0.039(2) 0.0001(18) 0.0094(18) 0.0029(17)
    C4 0.041(2) 0.0339(19) 0.0297(18) 0.0008(16) 0.0014(16) -0.0043(16)
    C18 0.053(3) 0.064(3) 0.052(2) -0.016(2) 0.016(2) 0.000(2)
    C1 0.0322(19) 0.0352(19) 0.0299(17) 0.0062(15) 0.0043(15) 0.0019(15)
    C15 0.041(2) 0.060(3) 0.050(2) -0.009(2) 0.0124(19) -0.001(2)
    C8 0.041(2) 0.0345(19) 0.0306(18) 0.0032(16) -0.0010(15) -0.0055(16)
    C17 0.067(3) 0.054(3) 0.038(2) -0.003(2) 0.009(2) -0.011(2)
    C14 0.044(2) 0.057(3) 0.047(2) 0.013(2) 0.009(2) 0.000(2)
    C11 0.077(3) 0.052(3) 0.073(3) 0.030(2) 0.006(3) -0.004(2)
    C12 0.083(4) 0.076(3) 0.084(4) 0.035(3) 0.004(3) -0.023(3)
_geom_special_details
;
All e.s.d.'s (except the e.s.d. in the dihedral angle between two l.s. planes)
are estimated using the full covariance matrix. The cell e.s.d.'s are taken
into account individually in the estimation of e.s.d.'s in distances, angles
and torsion angles; correlations between e.s.d.'s in cell parameters are only
used when they are defined by crystal symmetry. An approximate (isotropic)
treatment of cell e.s.d.'s is used for estimating e.s.d.'s involving l.s.
planes.
;
loop_
    _geom_bond_atom_site_label_1
    _geom_bond_atom_site_label_2
    _geom_bond_site_symmetry_2
    _geom_bond_distance
    _geom_bond_publ_flag
    O1 C4 . 1.367(4) ?
    O1 C17 . 1.420(4) ?
    O2 C3 . 1.369(4) ?
    O2 C18 . 1.426(4) ?
    O3 C10 . 1.350(4) ?
    O3 C11 . 1.431(5) ?
    O4 C10 . 1.216(4) ?
    N1 C10 . 1.355(4) ?
    N1 C8 . 1.464(4) ?
    N1 C7 . 1.470(4) ?
    C2 C3 . 1.367(5) ?
    C2 C1 . 1.399(4) ?
    C2 H2 . 0.9300 ?
    C19 C13 . 1.359(5) ?
    C19 N3 . 1.368(4) ?
    C19 C7 . 1.506(5) ?
    C6 C1 . 1.385(4) ?
    C6 C5 . 1.403(4) ?
    C6 C7 . 1.521(4) ?
    C3 C4 . 1.410(4) ?
    C13 C14 . 1.413(5) ?
    C13 H13 . 0.9300 ?
    C7 H7 . 0.9800 ?
    C9 C1 . 1.510(4) ?
    C9 C8 . 1.515(5) ?
    C9 H9A . 0.9700 ?
    C9 H9B . 0.9700 ?
    C5 C4 . 1.374(5) ?
    C5 H5 . 0.9300 ?
    N3 C15 . 1.369(5) ?
    N3 H3 . 0.8600 ?
    C18 H18A . 0.9600 ?
    C18 H18B . 0.9600 ?
    C18 H18C . 0.9600 ?
    C15 C14 . 1.349(5) ?
    C15 H15 . 0.9300 ?
    C8 H8A . 0.9700 ?
    C8 H8B . 0.9700 ?
    C17 H17A . 0.9600 ?
    C17 H17B . 0.9600 ?
    C17 H17C . 0.9600 ?
    C14 H14 . 0.9300 ?
    C11 C12 . 1.451(6) ?
    C11 H11A . 0.9700 ?
    C11 H11B . 0.9700 ?
    C12 H12A . 0.9600 ?
    C12 H12B . 0.9600 ?
    C12 H12C . 0.9600 ?
loop_
    _geom_angle_atom_site_label_1
    _geom_angle_atom_site_label_2
    _geom_angle_atom_site_label_3
    _geom_angle_site_symmetry_1
    _geom_angle_site_symmetry_3
    _geom_angle
    _geom_angle_publ_flag
    C4 O1 C17 . . 117.8(3) ?
    C3 O2 C18 . . 116.9(3) ?
    C10 O3 C11 . . 116.9(3) ?
    C10 N1 C8 . . 122.5(3) ?
    C10 N1 C7 . . 118.0(3) ?
    C8 N1 C7 . . 113.6(3) ?
    C3 C2 C1 . . 121.8(3) ?
    C3 C2 H2 . . 119.1 ?
    C1 C2 H2 . . 119.1 ?
    C13 C19 N3 . . 107.1(3) ?
    C13 C19 C7 . . 131.5(3) ?
    N3 C19 C7 . . 121.2(3) ?
    C1 C6 C5 . . 119.2(3) ?
    C1 C6 C7 . . 121.5(3) ?
    C5 C6 C7 . . 119.3(3) ?
    O2 C3 C2 . . 125.3(3) ?
    O2 C3 C4 . . 115.0(3) ?
    C2 C3 C4 . . 119.7(3) ?
    C19 C13 C14 . . 108.1(3) ?
    C19 C13 H13 . . 125.9 ?
    C14 C13 H13 . . 125.9 ?
    N1 C7 C19 . . 110.6(3) ?
    N1 C7 C6 . . 110.3(2) ?
    C19 C7 C6 . . 111.7(3) ?
    N1 C7 H7 . . 108.0 ?
    C19 C7 H7 . . 108.0 ?
    C6 C7 H7 . . 108.0 ?
    C1 C9 C8 . . 112.3(3) ?
    C1 C9 H9A . . 109.1 ?
    C8 C9 H9A . . 109.1 ?
    C1 C9 H9B . . 109.1 ?
    C8 C9 H9B . . 109.1 ?
    H9A C9 H9B . . 107.9 ?
    C4 C5 C6 . . 121.8(3) ?
    C4 C5 H5 . . 119.1 ?
    C6 C5 H5 . . 119.1 ?
    C19 N3 C15 . . 109.4(3) ?
    C19 N3 H3 . . 125.3 ?
    C15 N3 H3 . . 125.3 ?
    O4 C10 O3 . . 123.1(3) ?
    O4 C10 N1 . . 125.5(3) ?
    O3 C10 N1 . . 111.4(3) ?
    O1 C4 C5 . . 126.3(3) ?
    O1 C4 C3 . . 115.1(3) ?
    C5 C4 C3 . . 118.6(3) ?
    O2 C18 H18A . . 109.5 ?
    O2 C18 H18B . . 109.5 ?
    H18A C18 H18B . . 109.5 ?
    O2 C18 H18C . . 109.5 ?
    H18A C18 H18C . . 109.5 ?
    H18B C18 H18C . . 109.5 ?
    C6 C1 C2 . . 118.9(3) ?
    C6 C1 C9 . . 121.8(3) ?
    C2 C1 C9 . . 119.3(3) ?
    C14 C15 N3 . . 108.2(3) ?
    C14 C15 H15 . . 125.9 ?
    N3 C15 H15 . . 125.9 ?
    N1 C8 C9 . . 109.8(3) ?
    N1 C8 H8A . . 109.7 ?
    C9 C8 H8A . . 109.7 ?
    N1 C8 H8B . . 109.7 ?
    C9 C8 H8B . . 109.7 ?
    H8A C8 H8B . . 108.2 ?
    O1 C17 H17A . . 109.5 ?
    O1 C17 H17B . . 109.5 ?
    H17A C17 H17B . . 109.5 ?
    O1 C17 H17C . . 109.5 ?
    H17A C17 H17C . . 109.5 ?
    H17B C17 H17C . . 109.5 ?
    C15 C14 C13 . . 107.2(3) ?
    C15 C14 H14 . . 126.4 ?
    C13 C14 H14 . . 126.4 ?
    O3 C11 C12 . . 109.2(4) ?
    O3 C11 H11A . . 109.8 ?
    C12 C11 H11A . . 109.8 ?
    O3 C11 H11B . . 109.8 ?
    C12 C11 H11B . . 109.8 ?
    H11A C11 H11B . . 108.3 ?
    C11 C12 H12A . . 109.5 ?
    C11 C12 H12B . . 109.5 ?
    H12A C12 H12B . . 109.5 ?
    C11 C12 H12C . . 109.5 ?
    H12A C12 H12C . . 109.5 ?
    H12B C12 H12C . . 109.5 ?
loop_
    _geom_torsion_atom_site_label_1
    _geom_torsion_atom_site_label_2
    _geom_torsion_atom_site_label_3
    _geom_torsion_atom_site_label_4
    _geom_torsion_site_symmetry_1
    _geom_torsion_site_symmetry_2
    _geom_torsion_site_symmetry_3
    _geom_torsion_site_symmetry_4
    _geom_torsion
    _geom_torsion_publ_flag
    C18 O2 C3 C2 . . . . -14.4(5) ?
    C18 O2 C3 C4 . . . . 166.3(3) ?
    C1 C2 C3 O2 . . . . -179.6(3) ?
    C1 C2 C3 C4 . . . . -0.4(5) ?
    N3 C19 C13 C14 . . . . -0.4(4) ?
    C7 C19 C13 C14 . . . . -175.2(4) ?
    C10 N1 C7 C19 . . . . -132.3(3) ?
    C8 N1 C7 C19 . . . . 74.0(3) ?
    C10 N1 C7 C6 . . . . 103.6(3) ?
    C8 N1 C7 C6 . . . . -50.1(4) ?
    C13 C19 C7 N1 . . . . -135.5(4) ?
    N3 C19 C7 N1 . . . . 50.3(4) ?
    C13 C19 C7 C6 . . . . -12.3(5) ?
    N3 C19 C7 C6 . . . . 173.6(3) ?
    C1 C6 C7 N1 . . . . 16.3(5) ?
    C5 C6 C7 N1 . . . . -162.9(3) ?
    C1 C6 C7 C19 . . . . -107.1(4) ?
    C5 C6 C7 C19 . . . . 73.7(4) ?
    C1 C6 C5 C4 . . . . 0.2(5) ?
    C7 C6 C5 C4 . . . . 179.4(3) ?
    C13 C19 N3 C15 . . . . 0.6(4) ?
    C7 C19 N3 C15 . . . . 176.0(3) ?
    C11 O3 C10 O4 . . . . 0.0(5) ?
    C11 O3 C10 N1 . . . . -179.1(3) ?
    C8 N1 C10 O4 . . . . 166.2(4) ?
    C7 N1 C10 O4 . . . . 15.0(5) ?
    C8 N1 C10 O3 . . . . -14.8(5) ?
    C7 N1 C10 O3 . . . . -166.0(3) ?
    C17 O1 C4 C5 . . . . 7.6(5) ?
    C17 O1 C4 C3 . . . . -172.4(3) ?
    C6 C5 C4 O1 . . . . 178.8(3) ?
    C6 C5 C4 C3 . . . . -1.2(5) ?
    O2 C3 C4 O1 . . . . 0.6(5) ?
    C2 C3 C4 O1 . . . . -178.7(3) ?
    O2 C3 C4 C5 . . . . -179.4(3) ?
    C2 C3 C4 C5 . . . . 1.3(5) ?
    C5 C6 C1 C2 . . . . 0.7(5) ?
    C7 C6 C1 C2 . . . . -178.5(3) ?
    C5 C6 C1 C9 . . . . -179.6(3) ?
    C7 C6 C1 C9 . . . . 1.2(5) ?
    C3 C2 C1 C6 . . . . -0.6(5) ?
    C3 C2 C1 C9 . . . . 179.7(3) ?
    C8 C9 C1 C6 . . . . 12.8(5) ?
    C8 C9 C1 C2 . . . . -167.5(3) ?
    C19 N3 C15 C14 . . . . -0.5(4) ?
    C10 N1 C8 C9 . . . . -86.6(4) ?
    C7 N1 C8 C9 . . . . 65.8(4) ?
    C1 C9 C8 N1 . . . . -44.0(4) ?
    N3 C15 C14 C13 . . . . 0.2(5) ?
    C19 C13 C14 C15 . . . . 0.1(4) ?
    C10 O3 C11 C12 . . . . 177.0(4) ?
loop_
    _geom_hbond_atom_site_label_D
    _geom_hbond_atom_site_label_H
    _geom_hbond_atom_site_label_A
    _geom_hbond_site_symmetry_A
    _geom_hbond_distance_DH
    _geom_hbond_distance_HA
    _geom_hbond_distance_DA
    _geom_hbond_angle_DHA
    _geom_hbond_publ_flag
    N3 H3 O1 2_545 0.86 2.49 3.225(4) 144.7 y
    N3 H3 O2 2_545 0.86 2.38 3.018(4) 131.7 y
    C7 H7 O4 . 0.98 2.34 2.784(4) 106.8 y
    C8 H8B O3 . 0.97 2.29 2.653(4) 101.1 y
data_global
_journal_date_recd_electronic     2008-07-29
_journal_date_accepted     2008-08-12
_journal_name_full     'Acta Crystallographica, Section E'
_journal_year     2008
_journal_volume     64
_journal_issue      9
_journal_page_first     o1796
_journal_page_last     o1796
_journal_paper_category     QO
_journal_coeditor_code     PV2093
_publ_contact_author_name     'Dr. Boris Shivachev'
_publ_contact_author_address
;
Department of Structural Biology,
University of Pittsburgh School of Medicine,
3501 5-th ave.,
Pittsburgh 15260,
USA
;
_publ_contact_author_email     blc53@pitt.edu
_publ_contact_author_fax     '+1 412-648-8890'
_publ_contact_author_phone     '+1 412-320-1439'
_publ_section_title
;\
(+-)-Ethyl
6,7-dimethoxy-1-(1<i>H</i>-pyrrol-2-yl)-1,2,3,4-tetrahydroisoquinoline-2-\
carboxylate
;
loop_
    _publ_author_name
    _publ_author_footnote
    _publ_author_address
    'Nikolova, Rosica Petrova' .
;
Department of Advanced Materials Science and Engineering,
Faculty of Engineering,
Yamaguchi University, 2-16-1 Tokiwadai,
Ube 755-8611,
Japan
;
    'Kolev, Tsonko' .
;
Bulgarian Academy of Sciences
Institute of Organic Chemistry
Acad G. Bonchev Str. build. 9
1113 Sofia
Bulgaria
;
    'Statkova-Abeghe, Stela M.' .
;
Plovdiv University,
Department of Organic Chemistry,
4000 Plovdiv,
Bulgaria
;
    'Shivachev, Boris Lubomirov' .
;
Department of Structural Biology,
University of Pittsburgh School of Medicine,
3501 5th Ave.,
Pittsburgh 15260,
USA
;
