# Supplementary material for: (±)-Ethyl 6,7-dimeth­oxy-1-(1H-pyrrol-2-yl)-1,2,3,4-tetra­hydroisoquinoline-2-car­boxyl­ate
Source: Acta Crystallogr Sect E Struct Rep Online. 2008 Aug 20;64(Pt 9):o1796. doi: 10.1107/S1600536808026020 (PMC2960637; doi:10.1107/S1600536808026020)
Supplement: Supplementary file 2 [file e-64-o1796-Isup2.hkl]

#
# h,k,l, Fc-squared, Fo-squared, sigma(Fo-squared) and status flag
#
data_I
_shelx_title ' a062 in P 21/c'
_shelx_refln_list_code          4
_shelx_F_calc_maximum      184.86
_exptl_crystal_F_000       704.00
_reflns_d_resolution_high  0.8116
 
loop_
 _symmetry_equiv_pos_as_xyz
 'x, y, z'
 '-x, y+1/2, -z+1/2'
 '-x, -y, -z'
 'x, -y-1/2, z-1/2'
 
_cell_length_a     8.4029
_cell_length_b    17.0457
_cell_length_c    11.6486
_cell_angle_alpha  90.000
_cell_angle_beta   95.260
_cell_angle_gamma  90.000
 
_shelx_F_squared_multiplier     1.000
 
loop_
 _refln_index_h
 _refln_index_k
 _refln_index_l
 _refln_F_squared_calc
 _refln_F_squared_meas
 _refln_F_squared_sigma
 _refln_observed_status
   1   0   0     7143.43     7115.10     31.30 o
   2   0   0    19516.75    19687.72     75.23 o
   3   0   0     3654.10     3824.27     39.21 o
   4   0   0      139.07      138.88     10.34 o
   5   0   0     2158.80     2377.94     41.45 o
   6   0   0      204.89      213.44     15.70 o
   7   0   0       14.03       10.84     11.81 o
   8   0   0       10.86       13.37      9.15 o
   9   0   0        3.72        4.13     14.09 o
  10   0   0       45.77       77.69     13.58 o
   1   1   0      155.50      128.30     10.59 o
   2   1   0     4682.76     4759.39    189.07 o
   3   1   0      529.33      533.44     11.80 o
   4   1   0      800.82      768.16     14.97 o
   5   1   0       42.34       37.50      9.98 o
   6   1   0      376.11      383.89     14.32 o
   7   1   0      190.79      197.00     14.37 o
   8   1   0       14.86       21.53     11.41 o
   9   1   0       20.95       25.62      7.93 o
  10   1   0        1.22      -12.19     12.19 o
   0   2   0     1106.91     1038.98     17.45 o
   1   2   0        8.30        9.10      1.66 o
   2   2   0       35.32       39.55      2.84 o
   3   2   0      417.65      457.93     32.37 o
   4   2   0      788.00      806.01     23.92 o
   5   2   0      531.21      503.52     14.31 o
   6   2   0        2.58        6.64      5.90 o
   7   2   0      134.58      149.27      9.63 o
   8   2   0      171.24      160.84     15.10 o
   9   2   0       10.15       19.56      6.67 o
  10   2   0        0.95        4.67      8.34 o
   1   3   0    12140.38    12488.41    484.95 o
   2   3   0      984.02      942.83     27.86 o
   3   3   0     3668.36     3509.63    193.76 o
   4   3   0     1736.98     1748.22     66.54 o
   5   3   0      940.27      935.39     19.08 o
   6   3   0      565.74      530.68     17.07 o
   7   3   0        1.57      -60.34     86.73 o
   8   3   0        0.54        5.57     14.61 o
   9   3   0        7.43        2.52      8.13 o
  10   3   0        0.07       -6.37      9.91 o
   0   4   0    11447.16    10849.17     85.53 o
   1   4   0     1234.67     1212.98     53.49 o
   2   4   0      390.48      379.34      8.98 o
   3   4   0     1104.26     1075.85     22.08 o
   4   4   0      850.80      932.67     17.62 o
   5   4   0      187.63      212.12     10.66 o
   6   4   0      368.49      359.20     14.19 o
   7   4   0      139.67      115.24     13.73 o
   8   4   0       39.74      107.57     57.72 o
   9   4   0       20.61       21.05      7.33 o
  10   4   0        1.01       -1.76     13.16 o
   1   5   0     4330.98     4334.24    157.80 o
   2   5   0      879.30      873.87     55.54 o
   3   5   0       86.50      111.56      6.87 o
   4   5   0     1234.65     1312.18     71.09 o
   5   5   0      692.94      683.33     33.15 o
   6   5   0       51.69       48.76      6.45 o
   7   5   0       29.86       32.69      8.92 o
   8   5   0        0.86       -8.62     17.44 o
   9   5   0      113.76      131.00     13.92 o
  10   5   0        1.31       -1.30     27.54 o
   0   6   0      402.51      389.00      9.67 o
   1   6   0       16.74       17.97      2.94 o
   2   6   0     1628.56     1605.03     77.89 o
   3   6   0     1822.92     2004.44     84.49 o
   4   6   0       28.70       39.37      4.59 o
   5   6   0       93.61      109.25     12.28 o
   6   6   0        2.42        9.32      6.12 o
   7   6   0        0.05       -0.67      7.54 o
   8   6   0        8.64        5.98      7.91 o
   9   6   0       37.02       50.29     18.20 o
   1   7   0     1395.09     1488.06     52.94 o
   2   7   0     1355.11     1471.16     38.99 o
   3   7   0      765.30      901.21     52.86 o
   4   7   0       64.62       50.29      5.00 o
   5   7   0        7.97       -1.15      9.93 o
   6   7   0        5.37       14.23      6.09 o
   7   7   0      123.06      125.96     11.85 o
   8   7   0        0.17        4.61      8.84 o
   9   7   0        6.16       16.86      8.37 o
   0   8   0       54.02       38.95      3.68 o
   1   8   0       91.83      112.89      7.38 o
   2   8   0      148.06      135.18     16.98 o
   3   8   0      364.10      333.55     11.70 o
   4   8   0      348.33      383.50     28.41 o
   5   8   0       46.44       59.53      7.61 o
   6   8   0      701.50      714.60     20.64 o
   7   8   0       60.12       69.05      7.47 o
   8   8   0        0.46        4.99      7.16 o
   9   8   0       15.98        7.02      9.81 o
   1   9   0       13.19        8.11      5.04 o
   2   9   0      212.46      240.99     17.22 o
   3   9   0      219.59      223.33     10.76 o
   4   9   0       47.29       49.81      6.01 o
   5   9   0       16.38       15.42      5.60 o
   6   9   0        7.03       13.95      6.77 o
   7   9   0       24.11       31.46      7.22 o
   8   9   0       76.15       63.56      9.09 o
   9   9   0        6.79       -9.67     12.84 o
   0  10   0      504.20      501.51     21.42 o
   1  10   0      107.24       94.81      6.65 o
   2  10   0      124.92      136.96      8.93 o
   3  10   0        0.29        0.97      6.19 o
   4  10   0       42.59       52.91      8.37 o
   5  10   0       37.78       44.21      7.16 o
   6  10   0      256.51      231.97     13.83 o
   7  10   0       16.79       14.01      7.42 o
   8  10   0       53.46       54.58     13.60 o
   9  10   0        2.95       -0.30      9.13 o
   1  11   0      190.97      206.10     10.76 o
   2  11   0      437.52      462.76     15.16 o
   3  11   0       41.81       46.60      6.41 o
   4  11   0        0.40        1.44      6.69 o
   5  11   0       52.41       39.31      6.86 o
   6  11   0       46.27       45.48      8.52 o
   7  11   0        0.20       -8.22      8.22 o
   8  11   0       10.49       12.29     14.13 o
   0  12   0        0.49        6.56      5.66 o
   1  12   0      485.18      494.78     24.90 o
   2  12   0       12.75        9.70      6.05 o
   3  12   0      216.44      217.94     12.01 o
   4  12   0       39.16       36.33      6.32 o
   5  12   0        0.00        8.45      6.92 o
   6  12   0      112.95      115.95      9.50 o
   7  12   0        5.53       11.91      8.28 o
   8  12   0        1.47       -4.43     10.03 o
   1  13   0        1.43        8.03      6.43 o
   2  13   0       69.74       86.80     10.93 o
   3  13   0       66.90       67.50      7.19 o
   4  13   0      106.97       95.43      8.53 o
   5  13   0      128.57      122.53      8.86 o
   6  13   0       14.79       14.94      7.73 o
   7  13   0       97.51       95.91     10.52 o
   8  13   0        0.80      -11.56     11.56 o
   0  14   0      298.78      296.16     14.03 o
   1  14   0        1.17        8.03      6.75 o
   2  14   0       44.44       31.79      7.91 o
   3  14   0       13.17        8.93      6.26 o
   4  14   0        5.38       12.67     12.10 o
   5  14   0       12.49        1.29      9.39 o
   6  14   0        2.93       -4.93      9.54 o
   7  14   0       17.21       12.28      9.06 o
   1  15   0      348.60      388.50     31.49 o
   2  15   0       39.12       32.95      7.70 o
   3  15   0       61.89       50.19      9.76 o
   4  15   0       37.94       41.91      8.29 o
   5  15   0        1.36       -8.85      8.85 o
   6  15   0        0.00       16.80      6.78 o
   7  15   0        4.85       25.35      8.09 o
   0  16   0      452.84      465.63     18.12 o
   1  16   0      696.19      709.67     22.82 o
   2  16   0       37.81       46.91     21.03 o
   3  16   0      326.82      337.82     19.33 o
   4  16   0        1.23        5.43      9.81 o
   5  16   0        0.76        4.00      9.54 o
   6  16   0        4.70        8.99      8.43 o
   1  17   0      246.48      226.71     17.07 o
   2  17   0       89.91       91.80     13.56 o
   3  17   0      173.78      147.66     16.98 o
   4  17   0      143.74      127.83     11.09 o
   5  17   0       17.90       32.36      8.63 o
   6  17   0        0.03       -5.04     10.17 o
   0  18   0      104.90      165.45     69.69 o
   1  18   0        2.12       12.05     10.00 o
   2  18   0       84.61       91.05      9.98 o
   3  18   0       13.16      -11.95     11.95 o
   4  18   0      199.27      218.59     15.52 o
   5  18   0       40.13       50.62      9.39 o
   1  19   0       69.15       80.09      9.72 o
   2  19   0       27.00       15.12      8.39 o
   3  19   0        5.54       -8.42     10.70 o
   4  19   0       14.29       -7.17     11.83 o
   0  20   0       17.05       28.23      8.44 o
   1  20   0        1.12       11.55      7.38 o
   2  20   0        0.48       13.28      8.99 o
   3  20   0        0.19        0.33     10.49 o
 -10   1   1       17.59       33.86      8.50 o
  -9   1   1        5.70       13.39      6.93 o
  -8   1   1       35.01       35.83      6.59 o
  -7   1   1      214.87      208.14     20.44 o
  -6   1   1       33.43       48.38      7.02 o
  -5   1   1       96.44       90.08      9.66 o
  -4   1   1      562.20      606.37     13.48 o
  -3   1   1       12.28       12.52      6.03 o
  -2   1   1     6414.47     6049.06     61.18 o
  -1   1   1     3369.08     3329.79    181.30 o
   0   1   1     1520.37     1462.75      8.79 o
   1   1   1      269.00      260.10      5.77 o
   2   1   1     7166.90     6892.76     57.58 o
   3   1   1      108.07      112.85      8.78 o
   4   1   1       14.96       35.73      3.76 o
   5   1   1       12.18       17.09     42.87 o
   6   1   1        5.69       -3.31      6.88 o
   7   1   1        0.72      -15.12     15.39 o
   8   1   1       64.70       33.23     21.30 o
   9   1   1        4.73      -10.42     10.42 o
  10   1   1       44.78       44.74     11.03 o
 -10   2   1        3.74        9.49     12.65 o
  -9   2   1      113.42      109.75      9.58 o
  -8   2   1        0.54        2.75      8.34 o
  -7   2   1       25.15       20.72      6.22 o
  -6   2   1      376.44      382.01     18.37 o
  -5   2   1       31.08       34.82      7.97 o
  -4   2   1       26.86       15.85      3.43 o
  -3   2   1        2.63        3.58      3.11 o
  -2   2   1     1125.42      986.43     26.97 o
  -1   2   1     2414.00     2312.00     26.19 o
   0   2   1      419.19      367.50      5.16 o
   1   2   1     1547.45     1372.89     66.27 o
   2   2   1    34173.86    33253.81    584.57 o
   3   2   1       35.76       42.31      3.57 o
   4   2   1      601.47      515.63     35.68 o
   5   2   1       41.08       14.96     18.77 o
   6   2   1      172.33      172.99     10.17 o
   7   2   1      654.46      641.31     21.65 o
   8   2   1      260.83      251.43     19.01 o
   9   2   1       43.90       85.21     10.42 o
  10   2   1       16.78     -100.51    100.51 o
 -10   3   1        0.56       -0.93      9.49 o
  -9   3   1       15.27       -1.00      9.92 o
  -8   3   1       38.67       44.06      7.16 o
  -7   3   1      728.60      702.23     20.49 o
  -6   3   1      133.95      121.50      8.20 o
  -5   3   1       33.72       33.19      4.60 o
  -4   3   1      347.16      376.42     11.05 o
  -3   3   1     1359.66     1273.79     17.15 o
  -2   3   1     3340.27     3119.52     45.49 o
  -1   3   1     1880.39     1796.17     14.89 o
   0   3   1        9.15       14.27      1.96 o
   1   3   1     3115.52     2987.29     87.22 o
   2   3   1     5748.89     5326.12    264.52 o
   3   3   1      763.90      752.83     44.67 o
   4   3   1     1487.26     1572.36     22.10 o
   5   3   1      582.48      563.13     64.62 o
   6   3   1      108.73      103.01      7.48 o
   7   3   1      162.13      142.70     27.72 o
   8   3   1       39.39      119.58      9.20 o
   9   3   1        0.55       -6.23      8.62 o
  10   3   1        0.00       27.64     29.52 o
 -10   4   1       11.27       -9.96      9.96 o
  -9   4   1      173.98      189.44     12.66 o
  -8   4   1        1.54       18.62     14.74 o
  -7   4   1        1.37       10.63      8.03 o
  -6   4   1      293.93      258.35     13.21 o
  -5   4   1      312.83      335.81     18.47 o
  -4   4   1        1.43       -0.20      4.65 o
  -3   4   1      288.09      284.95      9.36 o
  -2   4   1      172.82      182.84     10.01 o
  -1   4   1     1295.77     1315.50     14.11 o
   0   4   1       82.57      121.87      5.51 o
   1   4   1       31.50       40.35      7.49 o
   2   4   1      332.98      290.35     37.69 o
   3   4   1      107.98      110.65      7.07 o
   4   4   1     1668.54     1741.59     76.21 o
   5   4   1      461.79      504.58     82.76 o
   6   4   1        0.84       60.95     39.56 o
   7   4   1        9.55      -17.81     19.19 o
   8   4   1        4.04      -47.74     47.74 o
   9   4   1        4.08      -30.16     31.97 o
  10   4   1       21.07      113.42    177.06 o
 -10   5   1        0.25       -0.52      9.41 o
  -9   5   1       20.38       18.37      9.83 o
  -8   5   1        0.01        1.07      7.05 o
  -7   5   1       16.73       18.13      6.21 o
  -6   5   1      188.45      147.36     14.49 o
  -5   5   1       53.27       60.91      5.41 o
  -4   5   1      651.51      651.82     21.47 o
  -3   5   1     6955.53     7305.87     44.65 o
  -2   5   1      200.63      187.23     11.84 o
  -1   5   1      898.40      912.86     13.08 o
   0   5   1      992.85      958.46     26.33 o
   1   5   1      803.11      722.76     55.31 o
   2   5   1      393.24      346.64      9.52 o
   3   5   1     1032.84      959.67     16.50 o
   4   5   1      452.99      466.42     13.42 o
   5   5   1      375.93      326.76     21.95 o
   6   5   1      134.61       37.21     52.63 o
   7   5   1       50.05       78.86     84.99 o
   8   5   1      106.52      106.21     84.14 o
   9   5   1        2.05       11.19      6.82 o
  -9   6   1        5.99        8.75      8.53 o
  -8   6   1        8.47        7.88      7.90 o
  -7   6   1      186.65      204.77     19.35 o
  -6   6   1       61.54       60.61     10.19 o
  -5   6   1      148.65      151.76      9.90 o
  -4   6   1      830.07      812.65     35.93 o
  -3   6   1      639.03      636.12     15.60 o
  -2   6   1      205.25      214.80     10.74 o
  -1   6   1      175.64      162.71      6.95 o
   0   6   1     1355.16     1303.18     46.41 o
   1   6   1      843.24      866.39     14.04 o
   2   6   1     1325.99     1262.03     58.09 o
   3   6   1     2163.86     2119.30    153.37 o
   4   6   1      375.20      361.05     12.48 o
   5   6   1      548.83      531.89     57.51 o
   6   6   1       59.53       73.44     11.24 o
   7   6   1        0.86       16.41      9.76 o
   8   6   1        1.43      -20.54     30.66 o
   9   6   1       11.12       92.41     58.92 o
  -9   7   1       76.26       79.40      9.44 o
  -8   7   1       13.53        5.44      7.63 o
  -7   7   1       24.90       17.47     12.06 o
  -6   7   1       22.49       23.20      7.17 o
  -5   7   1      244.21      267.11     22.11 o
  -4   7   1        8.01        9.11      4.74 o
  -3   7   1      142.33      161.06      9.52 o
  -2   7   1      197.11      233.79      8.91 o
  -1   7   1       85.62       78.28      5.06 o
   0   7   1       22.37       26.91      4.82 o
   1   7   1     3477.68     3430.70    133.51 o
   2   7   1        1.00       31.60     20.62 o
   3   7   1     1291.26     1189.14     20.23 o
   4   7   1      211.30      172.95     10.01 o
   5   7   1      109.61      150.51     22.21 o
   6   7   1       85.32      122.66     36.43 o
   7   7   1       14.95       19.33      6.03 o
   8   7   1       12.21       74.64     50.59 o
   9   7   1        0.04      -41.74    123.66 o
  -9   8   1       20.30       20.04     10.57 o
  -8   8   1       12.43       -0.26     10.67 o
  -7   8   1        5.02        2.29      7.32 o
  -6   8   1       82.91       80.45      7.53 o
  -5   8   1      100.57       77.79      6.90 o
  -4   8   1      364.90      359.12     31.03 o
  -3   8   1       55.80       68.18      8.10 o
  -2   8   1      296.00      307.63     25.10 o
  -1   8   1      654.88      702.11     14.55 o
   0   8   1       36.44       38.24      2.81 o
   1   8   1      141.21      183.36     36.44 o
   2   8   1       12.03       14.02      3.69 o
   3   8   1      776.35      828.51     17.72 o
   4   8   1       26.66      -11.18     11.18 o
   5   8   1      162.45      138.34     13.44 o
   6   8   1        6.73       37.22     15.88 o
   7   8   1        0.29      -91.94     91.94 o
   8   8   1       34.64       41.54      7.78 o
   9   8   1        0.55      -13.05     30.32 o
  -9   9   1       30.09       25.11      7.98 o
  -8   9   1       13.06       -1.32      9.03 o
  -7   9   1      141.92      117.24      8.71 o
  -6   9   1        5.62        8.25      6.44 o
  -5   9   1       47.70       49.33      6.25 o
  -4   9   1       80.91      112.16      7.73 o
  -3   9   1        9.18       22.68      4.34 o
  -2   9   1      188.23      199.76     13.31 o
  -1   9   1      302.23      320.69     11.19 o
   0   9   1      986.66     1022.25     20.88 o
   1   9   1      217.37      190.90     11.40 o
   2   9   1      218.31      211.91     11.53 o
   3   9   1      166.53      162.10      9.49 o
   4   9   1       10.89       13.72      5.12 o
   5   9   1      163.87      159.69     10.51 o
   6   9   1        2.85      -24.80     39.56 o
   7   9   1       82.10       79.72      8.64 o
   8   9   1        0.43       -5.41      8.94 o
   9   9   1       21.58      -15.05     15.05 o
  -9  10   1        0.69       -5.71     11.09 o
  -8  10   1       38.37       30.58     16.09 o
  -7  10   1       19.97        7.79      7.84 o
  -6  10   1      477.40      485.28     26.75 o
  -5  10   1       59.85       58.21      7.35 o
  -4  10   1       52.89       62.06      6.74 o
  -3  10   1        4.07        6.17      4.28 o
  -2  10   1       68.96       75.64      5.54 o
  -1  10   1        2.93        2.32      4.52 o
   0  10   1      545.34      571.58     10.53 o
   1  10   1      335.54      321.28     34.87 o
   2  10   1      349.26      384.83     13.25 o
   3  10   1        1.04       24.15     15.50 o
   4  10   1      232.24      199.30     12.14 o
   5  10   1      138.10      148.11     28.16 o
   6  10   1      179.95      162.57     10.84 o
   7  10   1       60.91       47.90     22.95 o
   8  10   1        5.11      -22.59     22.59 o
  -8  11   1       13.02        4.66      9.31 o
  -7  11   1        5.16        7.29      9.27 o
  -6  11   1       80.69       77.71      7.73 o
  -5  11   1        0.96       -0.73      6.43 o
  -4  11   1      168.03      173.73     10.99 o
  -3  11   1        4.36        9.79      4.78 o
  -2  11   1      136.48      134.40      8.89 o
  -1  11   1       38.87       31.39      5.06 o
   0  11   1       27.82       32.94      3.49 o
   1  11   1       88.42       99.81     34.87 o
   2  11   1       86.27       65.02      6.92 o
   3  11   1       57.46       41.90     21.34 o
   4  11   1       18.27      -14.02     53.54 o
   5  11   1       10.74       24.16     20.62 o
   6  11   1        1.40       19.00     11.39 o
   7  11   1        0.61      -31.34     50.93 o
   8  11   1        8.28      -22.69     22.69 o
  -8  12   1      128.87      113.59     10.87 o
  -7  12   1      153.40      170.11     12.44 o
  -6  12   1       85.77       69.74      8.37 o
  -5  12   1       27.95       40.19     10.29 o
  -4  12   1       68.09       64.32      7.44 o
  -3  12   1      118.90      113.95     18.54 o
  -2  12   1      123.75      113.64      8.07 o
  -1  12   1       10.75        8.26      5.89 o
   0  12   1      292.71      295.56     11.83 o
   1  12   1       79.44       72.00      8.25 o
   2  12   1      404.01      452.92     36.98 o
   3  12   1      146.66      142.87      9.75 o
   4  12   1      205.08      202.83     12.82 o
   5  12   1       10.27       52.11     17.17 o
   6  12   1        0.13       -9.41      9.41 o
   7  12   1        0.20      -35.10     66.81 o
   8  12   1       26.33       75.83     46.10 o
  -8  13   1        8.83       15.24      8.86 o
  -7  13   1        3.40        4.28      9.44 o
  -6  13   1      141.05      142.39     10.41 o
  -5  13   1        0.44        3.91      8.01 o
  -4  13   1       22.21       16.21      7.86 o
  -3  13   1       63.45       64.10     10.08 o
  -2  13   1        0.12        5.57      7.25 o
  -1  13   1        0.65       -6.12      7.66 o
   0  13   1        4.13      -41.45     45.18 o
   1  13   1      566.88      569.35     18.08 o
   2  13   1      114.34      102.18     53.16 o
   3  13   1      264.59      234.88     58.11 o
   4  13   1       19.15       56.48     48.23 o
   5  13   1       26.41        7.59     10.10 o
   6  13   1        5.34      -21.80     21.80 o
   7  13   1        0.02      -10.28     10.28 o
   8  13   1        4.39       -3.29     13.20 o
  -7  14   1        0.80       -4.56     10.12 o
  -6  14   1        0.82       -5.28      9.66 o
  -5  14   1       34.67       32.33      7.78 o
  -4  14   1       26.46       25.55      6.67 o
  -3  14   1       15.85        3.74      8.87 o
  -2  14   1      168.96      169.30     11.34 o
  -1  14   1        0.00        9.20      5.88 o
   0  14   1     1067.00      974.91     16.74 o
   1  14   1     1129.00     1134.62     25.13 o
   2  14   1       61.80       54.97     48.32 o
   3  14   1        1.14      -32.69     47.28 o
   4  14   1       18.87      -16.26     39.82 o
   5  14   1       85.90      -17.80     17.80 o
   6  14   1        3.17        3.11      8.24 o
   7  14   1        0.08       -7.16     10.53 o
  -7  15   1        0.02       -2.32      9.96 o
  -6  15   1       25.34        6.09     10.31 o
  -5  15   1       18.84       27.82      7.90 o
  -4  15   1       26.54        4.31     10.13 o
  -3  15   1      513.21      512.14     25.12 o
  -2  15   1      442.97      464.47     17.84 o
  -1  15   1        5.96       -5.18      9.23 o
   0  15   1      234.75      243.42     16.13 o
   1  15   1      105.78      129.77     22.84 o
   2  15   1        2.04      -11.88     17.78 o
   3  15   1       47.48        4.96     36.49 o
   4  15   1        9.00       -2.37      9.42 o
   5  15   1       46.75       73.32     29.63 o
   6  15   1       56.14       94.39     37.35 o
   7  15   1        2.82        8.49     23.15 o
  -6  16   1        1.78       -1.03     10.33 o
  -5  16   1        0.17        1.24     16.51 o
  -4  16   1        0.79        6.60      8.61 o
  -3  16   1        7.88       -4.63     13.01 o
  -2  16   1      471.69      481.12     18.69 o
  -1  16   1      196.38      178.66     11.65 o
   0  16   1      136.56      141.38      7.44 o
   1  16   1       94.04      125.56     30.75 o
   2  16   1      128.55      126.90     34.45 o
   3  16   1      199.09      186.47     12.45 o
   4  16   1        3.57      -10.45     10.45 o
   5  16   1        2.47        9.27     15.82 o
   6  16   1        2.90        8.72      7.82 o
  -6  17   1        0.50      -12.11     12.11 o
  -5  17   1       12.24       13.97      8.23 o
  -4  17   1        0.00        2.58     10.03 o
  -3  17   1       96.04       93.78      9.56 o
  -2  17   1        2.79        1.82      8.77 o
  -1  17   1        2.81       -3.39     10.41 o
   0  17   1       13.62       60.80     31.00 o
   1  17   1      135.32      145.06     15.84 o
   2  17   1        2.38       -1.68     18.70 o
   3  17   1      184.99      207.51     14.62 o
   4  17   1        2.08       49.27     31.65 o
   5  17   1       79.81      107.68     24.87 o
  -5  18   1       21.61       17.40     12.59 o
  -4  18   1        3.08       -1.52     10.90 o
  -3  18   1       38.85       61.62     17.59 o
  -2  18   1        2.45       -3.86      8.73 o
  -1  18   1       63.55       75.59      9.36 o
   0  18   1       19.79       58.56     30.07 o
   1  18   1       34.16      -25.62     53.74 o
   2  18   1        4.54       17.80      8.57 o
   3  18   1       74.98       17.83     97.73 o
   4  18   1        0.20        7.51     19.78 o
   5  18   1       16.65       12.52     12.53 o
  -4  19   1       18.83       24.27      8.88 o
  -3  19   1        1.77        1.51     11.48 o
  -2  19   1       11.28        9.61      9.78 o
  -1  19   1        3.26       -3.77     10.83 o
   0  19   1        1.05       -8.02      8.02 o
   1  19   1        1.14       -8.17     10.48 o
   2  19   1        8.72        5.02     10.54 o
   3  19   1      114.08      175.28     31.47 o
   4  19   1       57.84       71.59     10.20 o
  -3  20   1       28.32       38.62      8.98 o
  -2  20   1       44.08       48.88     10.10 o
  -1  20   1        1.84      -12.06     12.06 o
   0  20   1        0.96       -2.23      7.99 o
   1  20   1        9.28     -100.39    174.25 o
   2  20   1       13.94       60.97     25.33 o
 -10   0   2       27.83       -7.85     16.41 o
  -9   0   2        1.00        6.79     12.36 o
  -8   0   2       12.53        5.78     11.26 o
  -7   0   2       46.16       42.77      9.11 o
  -6   0   2      416.53      420.80     20.65 o
  -5   0   2        4.49        6.62      8.06 o
  -4   0   2      118.48      118.02     10.51 o
  -3   0   2     1030.33     1035.50     21.62 o
  -2   0   2      223.61      258.97      9.50 o
  -1   0   2     4113.55     3889.99     29.08 o
   0   0   2    19684.70    21729.23    343.85 o
   1   0   2    14453.50    14795.82     61.52 o
   2   0   2     7872.25     7440.22     50.46 o
   3   0   2      173.83      166.73     10.30 o
   4   0   2     1537.79     1421.97     30.16 o
   5   0   2      258.14      284.44     16.55 o
   6   0   2      152.13      171.89     14.89 o
   7   0   2        0.26       10.21     10.54 o
   8   0   2       48.47       44.92      9.79 o
   9   0   2       53.41      127.76     13.46 o
  10   0   2       32.25       45.05     11.68 o
 -10   1   2        4.20        6.99     10.81 o
  -9   1   2       87.71       86.50     16.28 o
  -8   1   2      125.53      132.86     17.04 o
  -7   1   2        0.04       12.80      5.59 o
  -6   1   2       17.68       25.37      5.24 o
  -5   1   2      217.86      225.53     10.23 o
  -4   1   2       22.47       26.16      3.73 o
  -3   1   2      125.75      125.17      6.22 o
  -2   1   2      376.55      378.94      8.31 o
  -1   1   2      457.42      454.93      7.37 o
   0   1   2     4853.61     4943.37    105.83 o
   1   1   2     9019.43     8919.72    145.28 o
   2   1   2      922.04      890.20     17.22 o
   3   1   2     1038.94     1021.04     16.59 o
   4   1   2       58.98      107.79     14.15 o
   5   1   2      259.73      271.48     18.00 o
   6   1   2       13.56       12.75     20.27 o
   7   1   2      290.33      246.48     17.98 o
   8   1   2        4.98       72.51     53.35 o
   9   1   2        0.28      -16.13     16.13 o
  10   1   2        0.11      -80.07     80.07 o
 -10   2   2       36.25       52.23     10.46 o
  -9   2   2        1.26        6.39      7.62 o
  -8   2   2        6.34        4.42      7.26 o
  -7   2   2      123.10      129.93      9.27 o
  -6   2   2        0.51       -6.18      6.65 o
  -5   2   2      109.51      116.68     14.24 o
  -4   2   2        8.65        9.90      3.19 o
  -3   2   2      861.72      883.50     29.96 o
  -2   2   2     1662.39     1539.38     16.15 o
  -1   2   2      286.54      241.74      6.08 o
   0   2   2      150.12      152.03      4.88 o
   1   2   2       50.42       68.70      4.49 o
   2   2   2     1346.21     1300.96     15.52 o
   3   2   2      526.16      497.27     22.49 o
   4   2   2      903.26      889.12     21.01 o
   5   2   2      177.95      182.15     10.22 o
   6   2   2       68.01      108.23     42.86 o
   7   2   2        4.84      -33.86    108.41 o
   8   2   2       12.97      -29.23     29.23 o
   9   2   2       61.44       84.94    103.32 o
  10   2   2        5.78       10.80     10.82 o
 -10   3   2       63.97       56.61      9.05 o
  -9   3   2        1.89        4.82      9.59 o
  -8   3   2       82.84       73.87      7.99 o
  -7   3   2        0.01        0.70      9.24 o
  -6   3   2       10.13        6.35      6.27 o
  -5   3   2      325.04      339.74     12.37 o
  -4   3   2      580.43      537.31     26.54 o
  -3   3   2       40.43       46.36      3.56 o
  -2   3   2      139.29      141.36      6.43 o
  -1   3   2     7029.26     7009.24     32.11 o
   0   3   2      318.41      329.83      5.01 o
   1   3   2     7004.28     6897.49    287.14 o
   2   3   2        0.04       -1.07      3.59 o
   3   3   2      909.75      913.55     34.95 o
   4   3   2     3301.64     3150.74    167.83 o
   5   3   2        7.72       19.56     18.11 o
   6   3   2      427.12      455.91     30.12 o
   7   3   2       14.75      -51.86     51.86 o
   8   3   2       18.22       -2.27     10.11 o
   9   3   2        0.97        1.98      8.60 o
 -10   4   2        9.24        4.27      7.89 o
  -9   4   2        0.24       11.37     11.62 o
  -8   4   2        1.57       -6.01      8.50 o
  -7   4   2        7.84       13.12     20.08 o
  -6   4   2       74.69       68.55      6.32 o
  -5   4   2      190.75      221.85     10.69 o
  -4   4   2      171.08      212.10      8.93 o
  -3   4   2      194.91      197.49     10.05 o
  -2   4   2     4653.75     4340.22     29.77 o
  -1   4   2      151.11      151.41      8.80 o
   0   4   2     1015.11      964.13      8.89 o
   1   4   2      309.95      276.58     29.79 o
   2   4   2     1321.60     1305.71     42.94 o
   3   4   2     2636.30     2590.50     34.48 o
   4   4   2     1947.27     1766.44     50.11 o
   5   4   2       13.50       14.00     21.72 o
   6   4   2      116.40      124.70      9.30 o
   7   4   2        0.06       32.68      6.48 o
   8   4   2        4.97       15.16     22.16 o
   9   4   2        0.91       -8.93      9.18 o
 -10   5   2        3.80       13.93     16.24 o
  -9   5   2        8.84       27.63      7.04 o
  -8   5   2       69.73       77.74      8.38 o
  -7   5   2       35.67       34.19      6.64 o
  -6   5   2       61.70       56.84      6.51 o
  -5   5   2      354.00      336.85     13.61 o
  -4   5   2      866.81      827.66     27.96 o
  -3   5   2        2.31        0.86      4.39 o
  -2   5   2     1355.04     1359.14     18.00 o
  -1   5   2      106.83      123.14      7.07 o
   0   5   2       32.57       29.13      8.32 o
   1   5   2     1093.76     1109.41     51.62 o
   2   5   2        0.58        4.33     27.92 o
   3   5   2       24.59       24.92      3.58 o
   4   5   2      351.42      278.97     26.96 o
   5   5   2       21.32       29.94     11.77 o
   6   5   2      118.47       76.87     56.95 o
   7   5   2      134.25      177.46     33.90 o
   8   5   2       13.35      170.27    114.45 o
   9   5   2        1.49      -30.03     42.03 o
  -9   6   2       23.63       13.63      9.47 o
  -8   6   2       86.16       74.08     14.00 o
  -7   6   2       18.41       19.36      8.14 o
  -6   6   2        1.99       -6.41     12.51 o
  -5   6   2      548.65      532.28     16.25 o
  -4   6   2      791.82      816.29     17.61 o
  -3   6   2      278.01      284.50     10.23 o
  -2   6   2     2071.98     2197.91     61.59 o
  -1   6   2      357.47      338.77      9.38 o
   0   6   2      637.44      632.86      8.58 o
   1   6   2       65.84       66.65     12.02 o
   2   6   2      136.59      143.18      7.32 o
   3   6   2      230.13      271.15     28.72 o
   4   6   2       46.76       50.39      6.58 o
   5   6   2       85.41       84.82      6.68 o
   6   6   2      201.22      238.54     20.34 o
   7   6   2       85.79      107.88     22.91 o
   8   6   2        4.85      -38.61     38.61 o
   9   6   2        1.28       -4.26     75.68 o
  -9   7   2       12.92       16.47      8.27 o
  -8   7   2        7.45       14.90     14.28 o
  -7   7   2      103.34      107.42     14.91 o
  -6   7   2      165.98      152.36     12.95 o
  -5   7   2      198.29      255.22     11.98 o
  -4   7   2       15.85        8.48      6.71 o
  -3   7   2      404.46      392.00     13.64 o
  -2   7   2       31.59       46.15      3.99 o
  -1   7   2      184.63      221.37      8.58 o
   0   7   2       34.14       49.27      2.87 o
   1   7   2     1030.55      947.07    102.46 o
   2   7   2      181.36      171.44     13.80 o
   3   7   2      921.13      864.99     48.16 o
   4   7   2       33.75       27.21      4.41 o
   5   7   2      163.00      266.59     73.80 o
   6   7   2       34.18       25.31      6.22 o
   7   7   2        0.47       -9.43      9.43 o
   8   7   2        1.92      120.70     46.88 o
   9   7   2        0.32      -10.09     10.82 o
  -9   8   2        5.35       -0.14     10.24 o
  -8   8   2       35.86       33.13     25.33 o
  -7   8   2        0.21        5.09      6.66 o
  -6   8   2      683.57      642.89     22.11 o
  -5   8   2      335.91      357.09     14.45 o
  -4   8   2       65.08       75.29      5.62 o
  -3   8   2       11.40        5.19      4.71 o
  -2   8   2     2585.82     2944.43     45.18 o
  -1   8   2     3550.13     3659.62    110.18 o
   0   8   2      150.54      154.92      5.57 o
   1   8   2      229.78      232.53      9.76 o
   2   8   2      450.38      450.48     13.54 o
   3   8   2        2.39      -22.91     64.30 o
   4   8   2       25.25       49.71     14.40 o
   5   8   2       31.14       75.44     19.40 o
   6   8   2      126.02      140.76     18.50 o
   7   8   2       37.84       49.05     18.85 o
   8   8   2        9.12      -14.26    103.75 o
   9   8   2        3.86      -19.06     19.06 o
  -9   9   2        0.24        7.70     10.12 o
  -8   9   2       47.29       66.74     11.66 o
  -7   9   2       45.06       39.01      8.01 o
  -6   9   2      378.34      382.52     22.94 o
  -5   9   2      285.88      289.12     13.97 o
  -4   9   2      218.40      207.28     10.77 o
  -3   9   2      844.78      856.43     63.51 o
  -2   9   2      138.90      150.23     13.71 o
  -1   9   2     1317.57     1389.19     21.67 o
   0   9   2      138.78      143.33     17.91 o
   1   9   2     1499.78     1433.52     80.62 o
   2   9   2       17.09        0.63     21.91 o
   3   9   2        0.97       31.93     18.39 o
   4   9   2        2.77       13.37      6.46 o
   5   9   2      127.40      102.01      9.49 o
   6   9   2        0.01      -10.31     21.55 o
   7   9   2      100.41      151.07     69.22 o
   8   9   2        6.27      107.56      9.50 o
   9   9   2       60.76       49.25     41.86 o
  -9  10   2        5.87       37.66     14.70 o
  -8  10   2        5.56        6.76     17.27 o
  -7  10   2      116.99      121.71     10.22 o
  -6  10   2      611.25      618.23     41.77 o
  -5  10   2     1072.60     1065.24     35.85 o
  -4  10   2       48.18       49.57      6.42 o
  -3  10   2      419.51      427.16     23.12 o
  -2  10   2        0.19       -2.96      5.75 o
  -1  10   2      102.12       83.52      5.73 o
   0  10   2      559.61      577.40     10.83 o
   1  10   2       17.42      -16.71     21.32 o
   2  10   2      587.34      604.01     16.38 o
   3  10   2      195.11      226.72     17.81 o
   4  10   2       30.09       69.02     21.93 o
   5  10   2      221.85      218.28     13.33 o
   6  10   2       31.04      -22.94     22.94 o
   7  10   2       11.70      -26.51     26.51 o
   8  10   2       21.12      -56.07     96.75 o
  -8  11   2        5.86       19.15      7.29 o
  -7  11   2        0.72        7.20     15.25 o
  -6  11   2        8.18       -7.18      8.84 o
  -5  11   2      131.47      136.82      9.92 o
  -4  11   2      145.01      135.10     10.06 o
  -3  11   2        0.05       -1.71      5.68 o
  -2  11   2      355.65      354.06     17.98 o
  -1  11   2       12.85       17.29      6.54 o
   0  11   2      501.45      486.19     13.30 o
   1  11   2        4.80        6.19      9.87 o
   2  11   2       10.46       15.07      5.62 o
   3  11   2      163.94      187.06     11.77 o
   4  11   2        0.55      -30.15     33.42 o
   5  11   2      106.13       98.26     10.69 o
   6  11   2      156.91      144.90     35.76 o
   7  11   2       11.52      -22.65     22.65 o
   8  11   2       13.69       95.00     61.64 o
  -8  12   2        3.05       -2.70     15.58 o
  -7  12   2        1.14       -0.75     14.59 o
  -6  12   2        5.60        1.82      8.80 o
  -5  12   2       59.74       85.18     14.57 o
  -4  12   2       61.98       63.27      6.21 o
  -3  12   2      134.81      129.96      9.40 o
  -2  12   2       13.24       20.50      5.87 o
  -1  12   2      100.32       97.68      7.03 o
   0  12   2      202.02      233.46     14.51 o
   1  12   2       99.72       96.57      7.30 o
   2  12   2      820.28      863.51     21.18 o
   3  12   2      273.55      324.54     15.41 o
   4  12   2       70.96       53.51     10.86 o
   5  12   2       12.30       26.35     42.79 o
   6  12   2       12.76      -83.28     83.28 o
   7  12   2       10.70      -17.85     34.46 o
   8  12   2        9.11       45.13     29.99 o
  -8  13   2       22.48       32.71      9.29 o
  -7  13   2        7.73        9.13      8.44 o
  -6  13   2       41.96       43.77     13.73 o
  -5  13   2       40.71       29.42      8.24 o
  -4  13   2      604.51      582.80     19.84 o
  -3  13   2      181.71      159.64     13.57 o
  -2  13   2      660.80      689.01     24.25 o
  -1  13   2        0.09       20.63     10.27 o
   0  13   2      921.71      875.61     30.73 o
   1  13   2      203.53      197.01     48.86 o
   2  13   2      306.31      257.68     23.80 o
   3  13   2      991.04     1031.70     26.88 o
   4  13   2       15.97       76.04     23.60 o
   5  13   2        2.51      -22.52     22.52 o
   6  13   2       54.57       57.50     52.72 o
   7  13   2       12.98       54.84     20.33 o
  -7  14   2        6.43        7.83      9.37 o
  -6  14   2       32.57       41.37      7.87 o
  -5  14   2        0.89        4.06      8.29 o
  -4  14   2      198.32      173.56     11.78 o
  -3  14   2       41.77       48.63      7.35 o
  -2  14   2      296.19      279.17     14.45 o
  -1  14   2      181.07      174.71     11.28 o
   0  14   2      553.97      547.94     39.33 o
   1  14   2      157.74      212.33     19.81 o
   2  14   2      111.14      119.89      8.34 o
   3  14   2        6.99        2.19      7.04 o
   4  14   2       40.39       -7.73     43.53 o
   5  14   2       40.55       20.45     36.93 o
   6  14   2        0.99      -19.42     19.42 o
   7  14   2        5.35       49.86     32.10 o
  -7  15   2        7.53       20.37     12.25 o
  -6  15   2        1.55       -1.48     10.43 o
  -5  15   2       19.35       23.00      7.99 o
  -4  15   2        8.91       12.88      8.54 o
  -3  15   2        0.28       -9.93     15.08 o
  -2  15   2       17.21       26.93      6.42 o
  -1  15   2       27.89       31.79      6.78 o
   0  15   2      281.32      337.44     19.35 o
   1  15   2       23.00       -6.46     31.42 o
   2  15   2       10.14       82.72     47.45 o
   3  15   2       38.03      -46.64     53.34 o
   4  15   2        0.00      -32.84     36.04 o
   5  15   2        6.86      -10.47     10.47 o
   6  15   2        3.07        9.55     15.84 o
  -6  16   2       12.22       -1.80     10.93 o
  -5  16   2        2.58       11.51      7.95 o
  -4  16   2        5.57       -6.03      9.81 o
  -3  16   2      226.71      218.00     14.82 o
  -2  16   2      334.73      334.84     19.73 o
  -1  16   2      516.34      453.66     19.25 o
   0  16   2      487.48      519.53     24.24 o
   1  16   2        1.00       38.39     19.34 o
   2  16   2        3.41      -57.89     73.15 o
   3  16   2        0.56      -69.25     69.25 o
   4  16   2       16.56       22.83    101.22 o
   5  16   2       10.60      -81.48    224.84 o
   6  16   2       15.75      -12.32     13.11 o
  -6  17   2       26.58       30.25      8.96 o
  -5  17   2        0.69      -13.73     13.73 o
  -4  17   2        4.49       11.88     16.34 o
  -3  17   2       45.58       34.39      8.49 o
  -2  17   2        2.07        7.04      7.00 o
  -1  17   2        0.11       -1.57      8.82 o
   0  17   2       46.66       30.20     31.65 o
   1  17   2       39.07       38.23    101.84 o
   2  17   2        1.43      -30.34     73.39 o
   3  17   2       60.25      -53.11     58.00 o
   4  17   2       40.49       73.78     33.05 o
   5  17   2        1.74        0.27     10.23 o
  -5  18   2       15.21       14.96      8.97 o
  -4  18   2        0.79        9.51      8.48 o
  -3  18   2       13.33        0.07      9.74 o
  -2  18   2        0.01       -4.74      9.37 o
  -1  18   2        0.04       16.04      7.36 o
   0  18   2      133.69      138.15     32.77 o
   1  18   2       50.97       32.03     52.37 o
   2  18   2        0.09      -16.89     16.89 o
   3  18   2        1.13       47.16     65.84 o
   4  18   2       67.95       88.94     14.83 o
  -4  19   2        0.87        7.46      9.62 o
  -3  19   2        0.14        4.21     12.36 o
  -2  19   2       13.73        4.98     10.07 o
  -1  19   2       43.47       51.92      9.27 o
   0  19   2       23.52      -11.81     37.53 o
   1  19   2        4.59      -27.18     27.18 o
   2  19   2       50.17      -23.10     23.10 o
   3  19   2       19.63      -27.92    189.96 o
   4  19   2        0.07       23.33     18.47 o
  -2  20   2        0.10        0.16      9.73 o
  -1  20   2       10.07       17.98      7.83 o
   0  20   2        9.58      -46.59     50.56 o
   1  20   2      107.91      154.69     30.22 o
   2  20   2       18.19      -20.18     20.18 o
 -10   1   3        2.85      -10.73     10.73 o
  -9   1   3       41.41       42.00      8.45 o
  -8   1   3      129.54      137.66      9.69 o
  -7   1   3       12.91        9.00      6.47 o
  -6   1   3       17.34       18.04      5.14 o
  -5   1   3      428.79      398.89     13.38 o
  -4   1   3      880.57      919.32     33.09 o
  -3   1   3     1537.21     1560.66     19.50 o
  -2   1   3       52.02       61.29      6.62 o
  -1   1   3     4279.82     4155.76     25.14 o
   0   1   3        0.33        2.66      2.10 o
   1   1   3     2196.01     2101.48     27.81 o
   2   1   3      335.96      333.36      9.21 o
   3   1   3       13.40       -4.72     17.55 o
   4   1   3      430.42      449.94     64.43 o
   5   1   3        9.03       20.62      5.06 o
   6   1   3        5.42      105.69     62.02 o
   7   1   3       14.35       85.89     60.59 o
   8   1   3      185.90      149.18     28.71 o
   9   1   3        3.08      140.41    122.48 o
 -10   2   3        4.76      -11.22     11.22 o
  -9   2   3      126.06      118.12      9.82 o
  -8   2   3      181.11      156.25     15.63 o
  -7   2   3      211.43      199.09     13.10 o
  -6   2   3      812.57      768.10     19.35 o
  -5   2   3        0.12       -5.47      5.47 o
  -4   2   3      313.53      331.64     10.96 o
  -3   2   3      192.85      249.38     21.76 o
  -2   2   3      317.70      268.79      7.96 o
  -1   2   3        6.66        4.88      6.64 o
   0   2   3    18730.59    19237.60    291.39 o
   1   2   3     3390.60     3271.03     53.98 o
   2   2   3        3.48      -11.96     11.96 o
   3   2   3      655.38      591.60     64.87 o
   4   2   3      332.53      294.33     22.63 o
   5   2   3      456.86      462.55     45.69 o
   6   2   3       23.32       52.64     21.07 o
   7   2   3        0.09        8.41      6.78 o
   8   2   3       15.67       44.95     54.58 o
   9   2   3       28.55       90.19     40.45 o
 -10   3   3        2.05       -3.82     17.02 o
  -9   3   3       18.42       14.30     10.99 o
  -8   3   3       95.48       93.12      8.94 o
  -7   3   3       10.44       17.82      5.17 o
  -6   3   3      291.73      271.96     26.76 o
  -5   3   3      203.30      195.00     10.01 o
  -4   3   3       55.21       50.13      5.78 o
  -3   3   3      386.78      363.85     10.19 o
  -2   3   3      120.14      145.26      8.74 o
  -1   3   3      321.74      368.89     20.35 o
   0   3   3      519.36      441.14      6.47 o
   1   3   3     1153.42     1134.28     14.87 o
   2   3   3      119.21       98.79      6.86 o
   3   3   3     2215.74     2095.93     86.54 o
   4   3   3      386.07      352.21     27.49 o
   5   3   3      605.47      635.17     16.93 o
   6   3   3       46.32       27.28      6.23 o
   7   3   3        2.16      -19.52     34.88 o
   8   3   3       19.81       11.45     83.15 o
   9   3   3       14.50      -22.84     91.19 o
 -10   4   3       14.03       14.69      8.16 o
  -9   4   3       13.69       16.04      6.80 o
  -8   4   3      117.62      108.13     11.31 o
  -7   4   3      137.05      125.81      8.53 o
  -6   4   3       66.52       70.13      6.93 o
  -5   4   3       15.35        4.35      4.85 o
  -4   4   3       80.77       84.34      7.72 o
  -3   4   3      288.99      298.00     17.92 o
  -2   4   3     1283.84     1237.57     48.58 o
  -1   4   3        3.22       -1.89      3.95 o
   0   4   3      594.19      558.00     10.03 o
   1   4   3      248.70      227.58     10.24 o
   2   4   3      408.99      326.61     10.69 o
   3   4   3      429.22      412.42     39.88 o
   4   4   3       14.24       48.33     24.10 o
   5   4   3      971.33      928.10     47.15 o
   6   4   3      105.07       98.22      7.76 o
   7   4   3       26.39       88.32     52.38 o
   8   4   3        7.38       54.89     31.13 o
   9   4   3        2.12       -2.40     16.49 o
  -9   5   3       23.30       27.97      8.15 o
  -8   5   3      104.63      109.83     31.66 o
  -7   5   3       19.37       29.39      5.66 o
  -6   5   3       10.02       15.40      7.02 o
  -5   5   3      308.20      318.77     12.81 o
  -4   5   3      229.66      236.80     10.24 o
  -3   5   3        0.25        5.84      3.99 o
  -2   5   3      409.22      391.33     10.70 o
  -1   5   3       16.85       14.49      2.86 o
   0   5   3      411.16      395.21      6.96 o
   1   5   3      310.75      299.95     17.08 o
   2   5   3      123.54       93.50      6.79 o
   3   5   3      146.73      186.48      8.77 o
   4   5   3       54.05       78.11     14.87 o
   5   5   3      165.08      178.04     14.89 o
   6   5   3      298.65      296.46     30.70 o
   7   5   3        4.61      -34.75     60.97 o
   8   5   3      123.19       72.80     43.94 o
   9   5   3        2.07        9.25     11.11 o
  -9   6   3       68.43       86.64      9.43 o
  -8   6   3       92.64       87.79     23.66 o
  -7   6   3      346.71      330.83     17.09 o
  -6   6   3      347.09      354.74     15.13 o
  -5   6   3       11.26        4.42      7.12 o
  -4   6   3      119.92      133.96      8.82 o
  -3   6   3      337.39      368.95     11.69 o
  -2   6   3     2318.41     2345.67     25.69 o
  -1   6   3     1509.75     1697.55     20.81 o
   0   6   3      216.41      213.46      7.40 o
   1   6   3        0.93        2.91      3.39 o
   2   6   3       82.38       47.04     37.57 o
   3   6   3      481.01      470.82     13.54 o
   4   6   3     1532.77     1562.51     29.70 o
   5   6   3      677.76      702.28     40.86 o
   6   6   3     1181.64     1074.66     97.40 o
   7   6   3        8.17       46.86     27.77 o
   8   6   3      161.20      193.21     37.95 o
   9   6   3       34.07       92.27     30.33 o
  -9   7   3       38.96       44.19      8.63 o
  -8   7   3        4.96       -8.85      8.85 o
  -7   7   3        0.01        3.30      7.40 o
  -6   7   3      185.48      182.22     12.03 o
  -5   7   3       80.25       95.84     10.44 o
  -4   7   3      234.50      257.42     21.61 o
  -3   7   3      113.93      131.95      8.40 o
  -2   7   3       14.05        5.91      8.25 o
  -1   7   3     1445.92     1631.20     33.34 o
   0   7   3     2179.08     2351.60     18.27 o
   1   7   3        0.32       34.10     26.28 o
   2   7   3      159.27      141.34     15.13 o
   3   7   3       30.37       33.53      4.51 o
   4   7   3      209.62      180.95     11.02 o
   5   7   3       13.71       35.07     20.10 o
   6   7   3      227.78      292.38     64.01 o
   7   7   3       36.51       56.24     25.77 o
   8   7   3       65.63      107.70     31.68 o
   9   7   3       34.66       38.15      8.62 o
  -9   8   3        3.68       -6.89      9.34 o
  -8   8   3       36.06       52.31      8.90 o
  -7   8   3      137.25      137.08     13.96 o
  -6   8   3       18.56       16.66     13.77 o
  -5   8   3       29.14       29.21      5.77 o
  -4   8   3      664.42      648.35     32.39 o
  -3   8   3      155.53      165.09     11.12 o
  -2   8   3      516.06      560.35     14.41 o
  -1   8   3       52.77       60.66      4.68 o
   0   8   3      176.82      147.10      5.73 o
   1   8   3        0.08      -16.21     27.75 o
   2   8   3      177.97      173.44      8.83 o
   3   8   3       58.31       81.90      6.32 o
   4   8   3      329.66      408.62     22.52 o
   5   8   3       82.65      123.32     21.18 o
   6   8   3       31.76       26.13     10.14 o
   7   8   3       70.12       78.57     22.19 o
   8   8   3        9.73      -96.35    114.63 o
   9   8   3       24.37       73.91      9.01 o
  -9   9   3        1.05      -10.35     12.14 o
  -8   9   3        6.18       14.88      7.13 o
  -7   9   3      124.04      113.25      9.78 o
  -6   9   3        0.90        2.94     12.72 o
  -5   9   3      765.08      726.69     38.68 o
  -4   9   3       79.73       75.71      6.86 o
  -3   9   3      172.45      196.80     10.57 o
  -2   9   3       32.10       46.64     11.49 o
  -1   9   3        6.27        1.50      5.64 o
   0   9   3       94.12      117.47      5.36 o
   1   9   3      346.53      371.62     12.12 o
   2   9   3     1079.51     1122.76     31.44 o
   3   9   3       22.79       19.05     36.78 o
   4   9   3        2.61      -12.62     14.74 o
   5   9   3       37.03       10.60     28.85 o
   6   9   3       12.04       27.61     18.60 o
   7   9   3        0.04       60.40    129.79 o
   8   9   3       93.32       -3.96    110.88 o
  -9  10   3        6.91       14.02      9.41 o
  -8  10   3        2.72       -8.66      9.00 o
  -7  10   3        0.01        1.92      8.96 o
  -6  10   3       49.88       59.22     11.58 o
  -5  10   3       54.91       32.01     38.89 o
  -4  10   3       90.69       87.43      7.52 o
  -3  10   3       39.88       40.88      9.49 o
  -2  10   3       16.50        8.76      5.53 o
  -1  10   3      304.61      335.92     21.44 o
   0  10   3       97.84       94.45      4.58 o
   1  10   3      964.56      966.31    135.20 o
   2  10   3       19.96       25.13      6.18 o
   3  10   3      355.89      366.93     25.27 o
   4  10   3       78.22      111.92     28.07 o
   5  10   3      313.49      379.23    105.05 o
   6  10   3      380.12      366.16     19.44 o
   7  10   3        5.34      -12.21     38.49 o
   8  10   3        6.12      -70.22    108.79 o
  -8  11   3       19.12       24.06      7.76 o
  -7  11   3        0.71        4.03      8.23 o
  -6  11   3      117.33      100.47      8.49 o
  -5  11   3      358.06      337.06     16.27 o
  -4  11   3       26.94       21.36      9.43 o
  -3  11   3        0.50        2.19      6.78 o
  -2  11   3       57.64       50.55      8.58 o
  -1  11   3        0.98       -2.74      6.64 o
   0  11   3        7.39       15.43      5.59 o
   1  11   3      378.67      372.69     21.49 o
   2  11   3      637.25      600.70     40.75 o
   3  11   3      133.47      112.09     14.05 o
   4  11   3      561.95      522.05     19.48 o
   5  11   3      308.27      372.58     35.26 o
   6  11   3        2.16      -52.10     62.15 o
   7  11   3       83.32       22.89     99.82 o
   8  11   3        3.09      100.40     71.53 o
  -8  12   3        3.29       -4.19     10.51 o
  -7  12   3       17.01       11.64     18.43 o
  -6  12   3        0.11        5.69      8.92 o
  -5  12   3      107.76       96.98      8.28 o
  -4  12   3      208.35      204.37     12.51 o
  -3  12   3      245.51      218.98     13.16 o
  -2  12   3        3.47        0.18     11.75 o
  -1  12   3        1.08       -7.61      7.61 o
   0  12   3        0.01        5.52      5.02 o
   1  12   3       69.05      126.27     74.28 o
   2  12   3     1440.13     1336.74    172.48 o
   3  12   3       71.84       69.74     90.97 o
   4  12   3      527.43      511.45     36.59 o
   5  12   3       41.82        6.22     14.68 o
   6  12   3       11.02        6.97      8.91 o
   7  12   3       24.91       36.38      8.73 o
  -8  13   3       12.88        9.77      9.18 o
  -7  13   3       22.37       16.85     12.40 o
  -6  13   3        2.77       18.53     12.51 o
  -5  13   3       49.26       32.89      8.69 o
  -4  13   3      154.46      176.39     11.27 o
  -3  13   3        9.29        5.57      8.54 o
  -2  13   3       15.72       11.65      6.51 o
  -1  13   3        6.43        4.18      7.53 o
   0  13   3        0.35        2.55      5.53 o
   1  13   3      204.62      189.56     12.47 o
   2  13   3     1249.91     1152.17     61.67 o
   3  13   3       55.03       50.04      7.22 o
   4  13   3      112.69      156.72     45.24 o
   5  13   3       24.59       27.07     41.80 o
   6  13   3       14.16       22.16     19.68 o
   7  13   3        2.48       -6.98     10.17 o
  -7  14   3        6.65        0.48     10.17 o
  -6  14   3        3.19        2.07      7.57 o
  -5  14   3       55.04       42.51      8.63 o
  -4  14   3       12.74       14.24      7.44 o
  -3  14   3      162.16      169.11     11.01 o
  -2  14   3       75.97       94.69      7.81 o
  -1  14   3      143.75      151.11     10.26 o
   0  14   3       89.77      101.91     25.64 o
   1  14   3      472.81      471.87    110.20 o
   2  14   3       37.08       79.83     40.98 o
   3  14   3       13.49       48.90     26.82 o
   4  14   3      380.73      330.74     76.02 o
   5  14   3        5.79      121.52     11.09 o
   6  14   3        5.36        2.95     10.48 o
   7  14   3        8.23      -28.32     28.32 o
  -7  15   3       23.25       37.40      8.78 o
  -6  15   3        3.59        4.83     16.81 o
  -5  15   3        0.75       -9.02      9.02 o
  -4  15   3       34.83       34.17      9.49 o
  -3  15   3      136.25      117.46      9.35 o
  -2  15   3      371.29      335.57     16.47 o
  -1  15   3      165.79      155.45     10.31 o
   0  15   3        4.67      -10.21     21.03 o
   1  15   3        0.95       -1.59      8.89 o
   2  15   3      134.72      126.14      9.77 o
   3  15   3        0.13       15.02      8.50 o
   4  15   3        2.88       44.87      8.00 o
   5  15   3       72.89      128.06     11.75 o
   6  15   3       59.49       61.65    150.81 o
  -6  16   3        0.43       14.18      7.57 o
  -5  16   3        8.44        1.58     10.55 o
  -4  16   3       48.46       45.02      8.74 o
  -3  16   3       50.51       55.74      8.52 o
  -2  16   3      215.58      220.11     14.33 o
  -1  16   3      127.79      126.11      9.50 o
   0  16   3      222.99      219.49     15.93 o
   1  16   3        5.26        3.84     22.35 o
   2  16   3       35.39      -17.33     17.33 o
   3  16   3       57.06       44.76     13.58 o
   4  16   3       63.80      121.64     10.42 o
   5  16   3       36.34      100.75     60.10 o
   6  16   3       16.83       95.84     16.74 o
  -5  17   3        9.55       12.79      8.82 o
  -4  17   3        5.88       -7.24     26.84 o
  -3  17   3        2.82       -3.01      9.14 o
  -2  17   3       85.09       86.37     12.99 o
  -1  17   3      119.95      127.49     19.53 o
   0  17   3        6.04       48.65     38.50 o
   1  17   3       12.70      -24.56     89.92 o
   2  17   3        0.26       41.82     51.77 o
   3  17   3      173.69      100.77     75.62 o
   4  17   3        8.23      -15.48     15.48 o
   5  17   3       15.13      -28.93     28.93 o
  -5  18   3        2.10       16.70      8.28 o
  -4  18   3        0.00       10.79     10.16 o
  -3  18   3        2.04        8.13     10.12 o
  -2  18   3        0.13       17.25     24.00 o
  -1  18   3        0.01       15.65      8.33 o
   0  18   3        0.63       -1.13      6.34 o
   1  18   3       88.42      177.40    106.55 o
   2  18   3       35.10      -18.50     58.59 o
   3  18   3       67.24       67.53    142.13 o
   4  18   3        0.00      -89.58     89.58 o
  -4  19   3        0.45      -10.80     10.80 o
  -3  19   3        0.15        2.61     12.53 o
  -2  19   3       21.39        8.88     10.94 o
  -1  19   3       47.98       50.94      9.19 o
   0  19   3        0.39       -6.46     11.57 o
   1  19   3       47.53      125.98     60.59 o
   2  19   3        7.08       57.54     63.60 o
   3  19   3       35.29      -50.63     82.42 o
  -2  20   3        0.06       -8.66     12.17 o
  -1  20   3        0.45        3.87     10.34 o
   0  20   3        0.53       43.28     91.83 o
   1  20   3       26.12       16.19     10.36 o
   2  20   3       27.20       27.08     10.78 o
 -10   0   4      106.74      107.95     14.30 o
  -9   0   4       16.01       -9.74     15.23 o
  -8   0   4       81.41       64.88     10.88 o
  -7   0   4      237.75      214.79     19.16 o
  -6   0   4       24.38        7.85      8.06 o
  -5   0   4     1076.03     1106.63     29.87 o
  -4   0   4     3006.68     3239.51     46.10 o
  -3   0   4     2135.51     2101.01     33.86 o
  -2   0   4     1100.98     1174.98     23.23 o
  -1   0   4     2523.47     2730.15     32.87 o
   0   0   4     7114.53     7060.75     53.07 o
   1   0   4      273.23      304.72     12.42 o
   2   0   4      400.98      408.85     15.00 o
   3   0   4        7.05       22.02      4.60 o
   4   0   4      467.54      472.51     21.88 o
   5   0   4       19.95        8.14     10.88 o
   6   0   4      302.85      285.95     19.41 o
   7   0   4      423.17      372.07     32.72 o
   8   0   4       55.29      161.59     15.78 o
   9   0   4       71.50       94.32     14.55 o
 -10   1   4       20.19       28.93      8.33 o
  -9   1   4        1.74       -2.28      9.29 o
  -8   1   4       82.59       97.35      7.81 o
  -7   1   4      202.71      191.15     12.78 o
  -6   1   4       43.77       45.95      6.05 o
  -5   1   4      165.48      166.37      9.77 o
  -4   1   4      130.83      139.81     13.78 o
  -3   1   4       99.43       96.89      6.38 o
  -2   1   4      709.39      716.95     12.93 o
  -1   1   4     1222.55     1169.00     17.70 o
   0   1   4       31.22       52.57      2.60 o
   1   1   4     1015.92     1105.19     34.57 o
   2   1   4      369.54      352.54     10.03 o
   3   1   4      184.22      195.19      9.04 o
   4   1   4      890.34      950.62     19.14 o
   5   1   4       38.38       57.10      9.57 o
   6   1   4        2.49       68.33     81.04 o
   7   1   4       92.73      154.95     86.37 o
   8   1   4       25.89      -32.56     32.56 o
   9   1   4       12.21       52.95     28.89 o
 -10   2   4        1.61        7.32      8.98 o
  -9   2   4       55.59       12.52     19.97 o
  -8   2   4        1.47        7.57      6.56 o
  -7   2   4        8.86        5.35      6.28 o
  -6   2   4       26.31       21.24      5.86 o
  -5   2   4      415.19      439.69     14.16 o
  -4   2   4       37.35       46.12      4.59 o
  -3   2   4      131.96       99.73     12.81 o
  -2   2   4       58.93       61.21      4.37 o
  -1   2   4      414.99      384.76     16.59 o
   0   2   4      237.57      263.42     15.16 o
   1   2   4      245.43      234.16     34.48 o
   2   2   4      270.16      262.44     37.92 o
   3   2   4       66.95      108.56     34.28 o
   4   2   4       74.70       65.68     13.56 o
   5   2   4       29.69       37.70     58.04 o
   6   2   4        0.01       28.84     22.67 o
   7   2   4       92.67      131.24     16.49 o
   8   2   4       14.52       95.65     58.46 o
   9   2   4       21.93       28.94     12.76 o
 -10   3   4       89.92       89.00     22.02 o
  -9   3   4      289.70      297.71     17.25 o
  -8   3   4       37.70       36.15      6.99 o
  -7   3   4      213.92      198.84     20.42 o
  -6   3   4      115.65      108.84      7.78 o
  -5   3   4      337.47      335.96     32.72 o
  -4   3   4     1737.42     1737.36     24.58 o
  -3   3   4      329.41      312.55     10.50 o
  -2   3   4      240.04      266.95      8.96 o
  -1   3   4       25.92       23.69      3.31 o
   0   3   4       54.74       59.89      3.09 o
   1   3   4        5.52       19.41     20.10 o
   2   3   4      228.18      204.74     10.93 o
   3   3   4        3.07       14.01      7.78 o
   4   3   4       13.65       14.13     13.88 o
   5   3   4      123.03      180.71     34.62 o
   6   3   4       99.01      111.81     66.65 o
   7   3   4        2.92      -27.15    128.97 o
   8   3   4       89.18      101.83    120.31 o
   9   3   4       14.89      -33.94     57.38 o
  -9   4   4      190.07      230.57     15.83 o
  -8   4   4       79.58       70.95      8.25 o
  -7   4   4      431.01      453.76     17.74 o
  -6   4   4       19.52        3.70      6.51 o
  -5   4   4      245.58      257.61     11.93 o
  -4   4   4      342.06      369.01     12.46 o
  -3   4   4       31.59       43.64      5.69 o
  -2   4   4      433.36      416.36     11.18 o
  -1   4   4       35.09       44.77      6.60 o
   0   4   4     1087.99     1099.89     11.61 o
   1   4   4     1844.20     1927.56     78.63 o
   2   4   4      525.00      604.41     18.66 o
   3   4   4      891.02      847.52     17.27 o
   4   4   4       13.87       18.27      4.40 o
   5   4   4      393.86      359.97     66.03 o
   6   4   4       31.35       41.99     22.61 o
   7   4   4        5.21       -0.08     14.53 o
   8   4   4       15.52       21.86     43.00 o
   9   4   4        6.43       11.53     12.57 o
  -9   5   4       11.66        8.00     17.46 o
  -8   5   4        1.56       -6.66      7.71 o
  -7   5   4      129.28      113.72      8.77 o
  -6   5   4        6.87        0.02      7.13 o
  -5   5   4      211.23      182.91     11.10 o
  -4   5   4      237.35      266.04     10.98 o
  -3   5   4      443.37      453.48     12.66 o
  -2   5   4       11.81       23.66      3.50 o
  -1   5   4       40.45       37.53      5.53 o
   0   5   4       30.80       47.23     10.47 o
   1   5   4     1397.71     1355.32     20.50 o
   2   5   4      151.59      230.18     18.84 o
   3   5   4      100.10      158.94     37.57 o
   4   5   4      127.86      145.28     35.38 o
   5   5   4       63.12      108.78     58.53 o
   6   5   4      153.77      197.76     43.24 o
   7   5   4      140.63      236.83     13.64 o
   8   5   4        5.12       11.94     12.65 o
   9   5   4        0.04      -21.38     21.38 o
  -9   6   4        0.01       -8.17      8.45 o
  -8   6   4      151.53      131.43      9.96 o
  -7   6   4       12.91        7.74      6.48 o
  -6   6   4      258.53      287.08     14.10 o
  -5   6   4       39.74       49.10      5.98 o
  -4   6   4       16.92       20.27      4.29 o
  -3   6   4      220.15      234.41     10.38 o
  -2   6   4     2372.62     2378.31     27.20 o
  -1   6   4       73.52       93.08      5.79 o
   0   6   4      831.69      814.59     19.11 o
   1   6   4        0.07      -35.79     47.68 o
   2   6   4        2.61       15.68      4.01 o
   3   6   4       13.36       -0.54     26.68 o
   4   6   4      135.20      180.95     13.71 o
   5   6   4       94.09      132.46     60.51 o
   6   6   4        8.05      -15.25     15.25 o
   7   6   4      155.62      131.64     36.81 o
   8   6   4       14.85       28.43     26.76 o
   9   6   4       19.47      -26.17     32.05 o
  -9   7   4        1.29       -2.10      9.57 o
  -8   7   4       18.04       -9.19     17.38 o
  -7   7   4        0.05       -5.62     13.54 o
  -6   7   4      600.85      579.43     22.24 o
  -5   7   4       32.93       30.63      6.05 o
  -4   7   4      144.40      128.22      9.28 o
  -3   7   4       45.30       40.34      5.82 o
  -2   7   4      343.91      328.11     11.29 o
  -1   7   4     1468.24     1593.32     33.90 o
   0   7   4      402.71      392.05     20.21 o
   1   7   4      696.74      663.73     31.31 o
   2   7   4        6.04      -29.36     34.77 o
   3   7   4      115.52       76.62     30.90 o
   4   7   4      115.33      107.24     26.90 o
   5   7   4       10.71       13.69      7.28 o
   6   7   4       65.07       64.52     44.06 o
   7   7   4       58.39       90.75      9.14 o
   8   7   4       60.10       47.68     71.79 o
   9   7   4       29.67      115.88     11.57 o
  -9   8   4       17.72       26.12     18.54 o
  -8   8   4      158.83      190.45     12.80 o
  -7   8   4       73.97       62.88      8.61 o
  -6   8   4      153.42      138.37      9.96 o
  -5   8   4      217.80      221.17     15.89 o
  -4   8   4       77.24       89.76      8.96 o
  -3   8   4      200.73      226.21     18.67 o
  -2   8   4      516.78      605.34     27.35 o
  -1   8   4     1584.84     1611.88     23.73 o
   0   8   4       19.58       36.87      8.21 o
   1   8   4       95.67      105.68      7.83 o
   2   8   4        0.85       -0.22      6.00 o
   3   8   4      214.03      214.43     11.50 o
   4   8   4      319.53      301.02     13.46 o
   5   8   4       75.63       -1.45     36.85 o
   6   8   4      293.49      338.78     16.64 o
   7   8   4      530.95      542.32     21.05 o
   8   8   4       41.48       25.26     82.88 o
  -9   9   4        0.18        3.46     10.28 o
  -8   9   4        5.00      -10.03     10.03 o
  -7   9   4        0.64       -5.36      8.77 o
  -6   9   4      234.12      212.04     13.21 o
  -5   9   4      677.21      658.06     19.82 o
  -4   9   4       14.46       10.77      5.74 o
  -3   9   4      288.22      276.35     12.65 o
  -2   9   4       93.94      122.32      8.08 o
  -1   9   4      645.39      701.04     16.65 o
   0   9   4      161.51      180.47     19.16 o
   1   9   4     1243.33     1233.15    158.83 o
   2   9   4      204.71      184.39     23.04 o
   3   9   4       99.77      147.91     17.28 o
   4   9   4      224.09      208.60     25.11 o
   5   9   4       66.95       71.36     16.16 o
   6   9   4      185.80      122.09    124.97 o
   7   9   4       12.56       37.76     33.85 o
   8   9   4       61.99       99.96     42.16 o
  -8  10   4       10.48        1.98      9.00 o
  -7  10   4       20.31       23.29      7.24 o
  -6  10   4       60.16       63.71     14.24 o
  -5  10   4      654.09      667.55     20.39 o
  -4  10   4       99.60       97.01      7.50 o
  -3  10   4      148.40      142.40      9.60 o
  -2  10   4      151.42      139.72     14.11 o
  -1  10   4       75.85       78.49      5.78 o
   0  10   4       12.62        7.28      8.08 o
   1  10   4      205.66      161.19     46.25 o
   2  10   4       48.59      108.23     16.98 o
   3  10   4       55.58       13.80     26.87 o
   4  10   4      353.40      380.69     45.38 o
   5  10   4      134.44      117.53    136.58 o
   6  10   4      328.59      365.03     81.58 o
   7  10   4       28.29      109.75     66.64 o
   8  10   4        1.09       -8.38      8.74 o
  -8  11   4       50.65       46.99     14.53 o
  -7  11   4       78.75       62.67      9.26 o
  -6  11   4        9.82       -1.15      9.30 o
  -5  11   4      115.07      132.73      9.12 o
  -4  11   4       11.10        6.90      7.38 o
  -3  11   4      439.60      425.72     42.22 o
  -2  11   4      167.53      168.85     10.99 o
  -1  11   4        5.30        0.52      6.58 o
   0  11   4        0.69        6.55      3.80 o
   1  11   4       73.61       54.34     10.17 o
   2  11   4       52.03       39.17     26.03 o
   3  11   4       41.64       41.79      6.46 o
   4  11   4      562.47      622.64    124.17 o
   5  11   4        6.02       65.49     36.88 o
   6  11   4       73.38       94.98      9.25 o
   7  11   4        0.30      118.29    185.38 o
   8  11   4        2.86     -122.88    122.88 o
  -8  12   4       31.98       39.23     10.23 o
  -7  12   4       38.45       36.94     18.18 o
  -6  12   4       55.30       61.30     13.65 o
  -5  12   4      246.73      245.23     14.74 o
  -4  12   4       71.44       72.78     16.92 o
  -3  12   4       66.52       63.24     10.02 o
  -2  12   4        0.92        0.47      7.89 o
  -1  12   4       31.63       38.70     10.86 o
   0  12   4      191.90      198.34      8.46 o
   1  12   4        1.21       52.54     28.72 o
   2  12   4       61.97       59.70      7.08 o
   3  12   4      409.79      401.11     23.22 o
   4  12   4       65.47      -15.89     15.89 o
   5  12   4       53.68       67.94     15.44 o
   6  12   4       50.25       60.75      7.93 o
   7  12   4       26.29      101.46    155.49 o
  -7  13   4       63.74       59.38      9.40 o
  -6  13   4       14.35        8.95      8.67 o
  -5  13   4        0.00        3.51      8.11 o
  -4  13   4       73.85       65.27      7.54 o
  -3  13   4      493.49      461.92     18.02 o
  -2  13   4       35.44       41.60      7.03 o
  -1  13   4       60.48       62.88     18.12 o
   0  13   4      133.45      143.25     13.37 o
   1  13   4      372.08      340.79     14.84 o
   2  13   4      158.65      167.97     11.20 o
   3  13   4       12.03       66.47     47.01 o
   4  13   4        2.55       49.03     91.27 o
   5  13   4       13.46       79.74     40.43 o
   6  13   4       17.10      -18.11     18.11 o
   7  13   4        0.66      -55.64    136.65 o
  -7  14   4        9.90       12.41      8.95 o
  -6  14   4       10.72       11.93      8.62 o
  -5  14   4        8.23       10.52     10.48 o
  -4  14   4      149.43      137.88     10.31 o
  -3  14   4       43.95       37.72      7.77 o
  -2  14   4      337.85      361.04     17.81 o
  -1  14   4       30.29       34.47     10.25 o
   0  14   4       99.51       95.56      6.16 o
   1  14   4       17.74       25.58      6.56 o
   2  14   4        2.76       -4.50      9.53 o
   3  14   4        1.87       -2.85      8.43 o
   4  14   4       78.78       80.00      8.93 o
   5  14   4       20.81        4.17      9.67 o
   6  14   4        5.50       -1.94     16.66 o
  -6  15   4        5.13       23.10      9.72 o
  -5  15   4       61.14       67.02      8.89 o
  -4  15   4       24.18       35.60     29.48 o
  -3  15   4      176.66      155.37     10.90 o
  -2  15   4       21.03       20.18      6.93 o
  -1  15   4       46.81       45.69      7.29 o
   0  15   4       16.75      -11.31     27.23 o
   1  15   4       26.07      -27.97     43.17 o
   2  15   4        0.25        2.48      8.41 o
   3  15   4       82.03       11.46     45.43 o
   4  15   4        0.22      -27.56     27.56 o
   5  15   4       25.78       55.81     18.87 o
   6  15   4        7.44       90.48     20.41 o
  -6  16   4        3.20       -8.49     11.41 o
  -5  16   4        7.62       11.36      8.64 o
  -4  16   4       41.06       43.49      8.13 o
  -3  16   4       42.26       27.85      7.72 o
  -2  16   4      227.99      226.55     14.03 o
  -1  16   4       57.35       46.35      7.92 o
   0  16   4      415.08      403.97     21.02 o
   1  16   4       55.65       73.53    112.60 o
   2  16   4       88.82      168.27     76.08 o
   3  16   4        5.41        5.81     10.59 o
   4  16   4        2.37       26.81     32.16 o
   5  16   4        4.62      -38.24     93.04 o
  -5  17   4       40.37       42.51      8.78 o
  -4  17   4       13.47       41.05     19.59 o
  -3  17   4        3.51       -2.24     10.17 o
  -2  17   4       41.67       32.15      8.34 o
  -1  17   4        1.18       -2.49     13.85 o
   0  17   4      133.48      133.63     18.09 o
   1  17   4      117.01      220.27     68.34 o
   2  17   4        0.75        9.29      9.96 o
   3  17   4       19.89       44.00     40.57 o
   4  17   4        0.00       18.81      9.07 o
   5  17   4        2.23       13.47     43.42 o
  -4  18   4        1.37        9.88     16.98 o
  -3  18   4        5.70       13.43     10.66 o
  -2  18   4        0.77       -4.71     10.11 o
  -1  18   4       36.25       36.49      9.60 o
   0  18   4       65.40       46.51     50.46 o
   1  18   4        7.88      -25.73     25.73 o
   2  18   4       45.61       77.03     51.80 o
   3  18   4       41.60      -33.53    110.61 o
   4  18   4       10.96       25.05     24.78 o
  -3  19   4       10.01        9.57     10.46 o
  -2  19   4       13.21       20.34      8.74 o
  -1  19   4       18.87       12.12     13.31 o
   0  19   4        3.70       75.48     52.05 o
   1  19   4       12.60      -17.01    148.31 o
   2  19   4       31.65       14.76     29.12 o
   3  19   4        9.79       59.13     11.91 o
  -1  20   4       44.18       24.45     11.26 o
   0  20   4       87.53      107.46     10.91 o
  -9   1   5        0.04       -5.56      9.81 o
  -8   1   5        0.04       10.92      6.92 o
  -7   1   5      118.78      117.86      8.96 o
  -6   1   5       35.63       33.24      6.13 o
  -5   1   5      165.29      201.75     35.21 o
  -4   1   5       13.53       12.29      4.77 o
  -3   1   5      540.38      608.38     14.37 o
  -2   1   5     1380.06     1481.01     26.72 o
  -1   1   5      652.46      690.32     13.32 o
   0   1   5       83.31       73.18      4.70 o
   1   1   5     1087.00     1052.10     16.64 o
   2   1   5      144.69      189.87     37.43 o
   3   1   5        3.82       23.40      8.81 o
   4   1   5        7.47       -1.56      4.70 o
   5   1   5        1.41       14.07     37.77 o
   6   1   5       22.14       35.72     98.76 o
   7   1   5      107.47      108.60      8.78 o
   8   1   5        5.32       10.38     25.24 o
   9   1   5        1.98       93.73     40.45 o
  -9   2   5       24.48       28.76      7.67 o
  -8   2   5      147.32      149.78     19.30 o
  -7   2   5       11.55       18.32      6.22 o
  -6   2   5       43.03       40.73      6.20 o
  -5   2   5        8.25        9.63      5.56 o
  -4   2   5      573.50      558.59     15.07 o
  -3   2   5      440.46      486.27     22.20 o
  -2   2   5     3219.93     3429.94     30.77 o
  -1   2   5      567.35      584.31     40.71 o
   0   2   5     6465.64     6458.64     49.08 o
   1   2   5      771.73      856.65     20.07 o
   2   2   5       86.30      107.77     20.27 o
   3   2   5      310.71      362.21     12.06 o
   4   2   5      128.67       68.28     64.38 o
   5   2   5       62.68       86.00    118.24 o
   6   2   5       17.08       37.21      7.61 o
   7   2   5       20.04       10.19     18.60 o
   8   2   5       14.02      -47.77     86.23 o
   9   2   5        0.28       72.40     54.68 o
  -9   3   5       25.02       31.46     18.64 o
  -8   3   5       79.16       93.74      8.33 o
  -7   3   5       63.57       54.44      8.52 o
  -6   3   5       18.93       21.81      5.78 o
  -5   3   5       42.72       47.50      6.40 o
  -4   3   5        4.05        2.09      5.04 o
  -3   3   5        4.29       11.40      4.66 o
  -2   3   5      125.75      142.28      8.52 o
  -1   3   5        4.60       28.93     12.61 o
   0   3   5     1189.62     1285.75     13.14 o
   1   3   5     3217.55     3192.85     29.91 o
   2   3   5      163.14      156.78      8.12 o
   3   3   5      494.05      444.47     14.12 o
   4   3   5       17.93       32.77     24.48 o
   5   3   5        5.15      -50.57     70.08 o
   6   3   5        0.47       83.63     39.14 o
   7   3   5       71.55       19.89     11.08 o
   8   3   5       12.04      -61.03     61.03 o
   9   3   5       11.99       -8.70     18.54 o
  -9   4   5        0.46        4.22      9.12 o
  -8   4   5       38.61       44.25      7.29 o
  -7   4   5       72.51       76.07      7.54 o
  -6   4   5       62.65       65.50      6.79 o
  -5   4   5        1.56        1.33      5.70 o
  -4   4   5      134.10      135.75      9.00 o
  -3   4   5      559.49      584.95     25.20 o
  -2   4   5      488.86      452.65     18.32 o
  -1   4   5      553.65      573.50     13.09 o
   0   4   5      813.79      824.24     12.40 o
   1   4   5      587.42      539.99     33.41 o
   2   4   5      405.25      446.16     25.51 o
   3   4   5       58.44       56.86      4.73 o
   4   4   5        0.05       70.59     46.06 o
   5   4   5      312.47      347.47     57.76 o
   6   4   5      513.19      478.76     18.15 o
   7   4   5        0.22        5.91     10.54 o
   8   4   5        3.16      -65.39    114.02 o
   9   4   5       18.35       26.76     14.32 o
  -9   5   5        7.89        2.92     10.11 o
  -8   5   5       85.64       76.24      8.78 o
  -7   5   5      414.31      460.92     36.39 o
  -6   5   5       10.17       14.63      5.86 o
  -5   5   5      152.00      143.83      9.20 o
  -4   5   5        0.27        2.45      5.86 o
  -3   5   5        5.05        4.28      7.23 o
  -2   5   5      444.86      429.59     12.51 o
  -1   5   5       92.35       86.17      5.41 o
   0   5   5        1.27        0.50      3.18 o
   1   5   5      130.91      149.34     18.12 o
   2   5   5      156.57      180.16     15.11 o
   3   5   5       81.81      123.64      8.30 o
   4   5   5      471.57      434.64     14.82 o
   5   5   5       74.12       72.44     19.36 o
   6   5   5        0.81       31.24     21.09 o
   7   5   5        4.58      116.07     80.45 o
   8   5   5       67.39       35.28     47.58 o
   9   5   5       22.28     -101.73    101.73 o
  -9   6   5        4.71      -11.53     11.53 o
  -8   6   5      358.12      377.93     18.20 o
  -7   6   5      110.89      121.87      9.18 o
  -6   6   5      454.50      422.60     17.26 o
  -5   6   5      287.98      295.98     13.57 o
  -4   6   5       13.79       21.08      5.36 o
  -3   6   5        7.56       11.68      4.70 o
  -2   6   5       73.11       66.52      4.89 o
  -1   6   5      966.15     1023.23     18.64 o
   0   6   5      435.59      519.40      9.69 o
   1   6   5        3.76       -6.91     11.54 o
   2   6   5        0.91       31.12     41.80 o
   3   6   5       65.25       38.45     12.89 o
   4   6   5      106.72       91.53     74.90 o
   5   6   5      134.40      129.42     39.05 o
   6   6   5       23.28       25.13      9.30 o
   7   6   5       46.38       28.52      7.17 o
   8   6   5        3.32      -55.41    118.22 o
  -9   7   5        1.40       -6.43     10.53 o
  -8   7   5        1.42       11.61      7.11 o
  -7   7   5        3.36       -8.65      8.65 o
  -6   7   5      277.76      261.14     14.14 o
  -5   7   5      500.89      523.91     28.42 o
  -4   7   5       46.79       52.65     11.14 o
  -3   7   5      230.31      201.37     14.45 o
  -2   7   5       19.61       32.99     13.08 o
  -1   7   5       32.82       35.95      7.44 o
   0   7   5     1042.98     1098.67     14.06 o
   1   7   5       83.87       83.03     42.42 o
   2   7   5      330.40      367.36     13.15 o
   3   7   5       11.77       -8.06      8.06 o
   4   7   5      254.25      235.62     12.46 o
   5   7   5      147.26      358.62    249.95 o
   6   7   5      250.88      239.81     14.75 o
   7   7   5      148.88      151.17     26.51 o
   8   7   5      137.16      118.63     12.93 o
  -9   8   5        1.73      -10.15     10.15 o
  -8   8   5       26.28       24.73      9.32 o
  -7   8   5        5.25       11.88      6.80 o
  -6   8   5      363.89      370.59     16.22 o
  -5   8   5       43.59       50.07      6.71 o
  -4   8   5      296.68      310.05     19.18 o
  -3   8   5      332.89      355.89     40.67 o
  -2   8   5      372.90      404.76     13.39 o
  -1   8   5      214.93      235.86     10.83 o
   0   8   5      428.76      415.02     11.31 o
   1   8   5        7.41      -25.59     40.22 o
   2   8   5       47.00       43.34     16.24 o
   3   8   5      414.35      400.46     32.70 o
   4   8   5        0.90       40.60     17.52 o
   5   8   5        4.83      -30.13     40.02 o
   6   8   5       84.57       63.43     30.96 o
   7   8   5      137.44      139.78     20.33 o
   8   8   5       31.67       45.69     81.89 o
  -8   9   5       42.06       59.34      7.32 o
  -7   9   5        7.88        8.93      8.68 o
  -6   9   5        8.14        3.39      8.08 o
  -5   9   5      234.69      256.98     15.38 o
  -4   9   5       60.14       62.65      6.80 o
  -3   9   5      732.19      728.35     25.80 o
  -2   9   5      284.33      309.21     14.12 o
  -1   9   5       91.81      110.86      7.83 o
   0   9   5      105.36      125.78     12.40 o
   1   9   5      111.71      171.29     10.32 o
   2   9   5       96.42      123.77     60.60 o
   3   9   5       16.42      -12.00     38.19 o
   4   9   5       12.72       58.43     32.56 o
   5   9   5      161.61      157.71     11.08 o
   6   9   5      163.82      135.33     11.34 o
   7   9   5       22.75       10.44     16.74 o
   8   9   5       20.34       21.46    105.78 o
  -8  10   5       31.51       32.63      8.25 o
  -7  10   5        7.24       15.38     13.33 o
  -6  10   5      198.16      192.66     12.06 o
  -5  10   5       15.33       23.43      9.09 o
  -4  10   5        8.25        8.04      6.39 o
  -3  10   5        9.52        6.82      6.89 o
  -2  10   5        5.81        2.79      7.07 o
  -1  10   5        3.20       -1.16      6.65 o
   0  10   5       49.59       55.87      8.48 o
   1  10   5      389.37      396.42     29.89 o
   2  10   5        5.84        4.06      7.43 o
   3  10   5      516.77      460.56     17.50 o
   4  10   5       87.46       84.13     60.11 o
   5  10   5       83.59      105.57      8.72 o
   6  10   5      187.46       -9.03     19.20 o
   7  10   5       34.17       89.58     10.05 o
  -8  11   5       63.90       77.55     19.76 o
  -7  11   5       54.26       51.38      8.76 o
  -6  11   5       58.02       67.02      8.72 o
  -5  11   5        5.57       -2.28      8.17 o
  -4  11   5       39.72       50.98      6.75 o
  -3  11   5       24.73       22.42     11.75 o
  -2  11   5      155.87      168.00     20.00 o
  -1  11   5       34.75       45.19      6.59 o
   0  11   5       50.83       48.98      4.69 o
   1  11   5        0.02       29.64     71.21 o
   2  11   5       77.80      100.10     30.06 o
   3  11   5       18.14       85.22     43.82 o
   4  11   5       45.85       45.81     20.88 o
   5  11   5       97.48       89.12    117.61 o
   6  11   5        5.31       56.79    123.11 o
   7  11   5       28.15        7.55     11.06 o
  -7  12   5       45.86       30.34     15.27 o
  -6  12   5        0.29      -21.21     21.21 o
  -5  12   5        9.80        3.41      8.84 o
  -4  12   5       19.50        9.49      7.02 o
  -3  12   5      110.26      107.89     10.12 o
  -2  12   5        2.45       -5.98     15.75 o
  -1  12   5        4.57       12.38      8.35 o
   0  12   5      306.97      331.31     10.35 o
   1  12   5        7.53       24.87     18.79 o
   2  12   5       49.54       83.78     38.41 o
   3  12   5      170.53      215.01     34.05 o
   4  12   5        1.40       25.29     30.51 o
   5  12   5       16.18      102.60     74.00 o
   6  12   5        0.55       15.27     17.48 o
   7  12   5       25.72      -16.56     21.11 o
  -7  13   5        1.76        2.80      9.42 o
  -6  13   5        0.28        2.69      8.29 o
  -5  13   5       16.68       13.53     10.21 o
  -4  13   5       24.74       40.99      9.53 o
  -3  13   5       87.60       86.13      8.33 o
  -2  13   5       14.55       18.12      6.33 o
  -1  13   5       55.56       38.74      7.54 o
   0  13   5       16.25       21.04     16.78 o
   1  13   5       21.70       63.30      7.48 o
   2  13   5      121.48      119.59     28.22 o
   3  13   5        0.01      -13.83     18.75 o
   4  13   5       79.54       88.22     17.59 o
   5  13   5        1.48      104.94     67.06 o
   6  13   5       15.69      -25.05     82.62 o
  -7  14   5        3.18        9.37     10.79 o
  -6  14   5        1.71       -5.88     17.63 o
  -5  14   5        2.85        7.14     18.09 o
  -4  14   5        6.95        2.49      9.44 o
  -3  14   5      180.22      170.03     13.06 o
  -2  14   5      136.26      130.13     16.20 o
  -1  14   5       67.91       59.37      7.43 o
   0  14   5       19.45       18.65     35.78 o
   1  14   5        3.11       12.82     17.38 o
   2  14   5       35.36      -41.08    104.18 o
   3  14   5        7.45       30.75     30.24 o
   4  14   5      149.75      118.73     74.10 o
   5  14   5       18.44       89.81     54.32 o
   6  14   5        0.38       74.48     52.49 o
  -6  15   5       25.63       15.00     20.43 o
  -5  15   5       60.91       70.93      9.00 o
  -4  15   5        6.45       14.41      8.54 o
  -3  15   5       60.74       51.37      8.16 o
  -2  15   5       25.55       35.67      7.56 o
  -1  15   5       12.98       10.13      7.40 o
   0  15   5        8.44       32.07     19.57 o
   1  15   5       10.08       -3.07     47.15 o
   2  15   5       26.63       44.43      7.23 o
   3  15   5        0.05       -2.31      8.89 o
   4  15   5       13.40      -52.25     68.56 o
   5  15   5       35.44      -76.42    104.58 o
  -5  16   5        4.96        3.53      8.58 o
  -4  16   5       21.46       18.35     18.20 o
  -3  16   5       50.70       53.01      8.67 o
  -2  16   5       86.19       72.97     19.89 o
  -1  16   5      134.08      120.41     10.01 o
   0  16   5       18.97       57.89     28.24 o
   1  16   5        3.55       -6.48      9.39 o
   2  16   5       18.47        1.88     26.74 o
   3  16   5        0.56       -5.56     10.54 o
   4  16   5        1.19        2.19      9.64 o
   5  16   5        6.42      -16.70     16.70 o
  -5  17   5        1.06       -3.76     12.86 o
  -4  17   5       33.69       56.61     14.07 o
  -3  17   5       40.34       35.56      9.13 o
  -2  17   5        3.89        5.72      9.05 o
  -1  17   5        8.59       -8.35     19.11 o
   0  17   5        0.56       18.63     12.25 o
   1  17   5        0.42       50.00     44.12 o
   2  17   5       10.15       23.99     12.17 o
   3  17   5       49.28      106.44     62.40 o
   4  17   5       12.10      -14.52    180.07 o
  -4  18   5       27.15       24.09     11.26 o
  -3  18   5        0.31        1.54      9.24 o
  -2  18   5        0.00        4.93      8.60 o
  -1  18   5        9.27        7.82      8.87 o
   0  18   5       20.36       40.84     30.45 o
   1  18   5       88.36       99.81     10.72 o
   2  18   5       65.35       51.15     83.39 o
   3  18   5        1.27       -8.23     15.77 o
  -2  19   5        2.22      -12.12     12.12 o
  -1  19   5        6.23      -11.23     11.23 o
   0  19   5        0.53       -0.16      7.43 o
   1  19   5        7.46      -10.88     10.88 o
   2  19   5       13.23       -8.44     91.25 o
  -9   0   6        1.36       -2.95     13.83 o
  -8   0   6        4.04        6.45     12.15 o
  -7   0   6      262.80      290.41     20.21 o
  -6   0   6      131.78      137.28     12.83 o
  -5   0   6      188.03      211.40     15.87 o
  -4   0   6        0.34       -1.48      7.80 o
  -3   0   6     2802.11     2912.11     45.24 o
  -2   0   6      584.71      591.67     21.30 o
  -1   0   6      666.09      763.74     21.48 o
   0   0   6      213.32      250.52     16.50 o
   1   0   6     2402.97     2597.85     40.28 o
   2   0   6      123.97      182.86     12.83 o
   3   0   6      290.51      344.66     18.07 o
   4   0   6      183.03      161.19     13.71 o
   5   0   6      655.49      583.23     28.89 o
   6   0   6       35.47       45.60      9.49 o
   7   0   6       71.18       97.95     13.88 o
   8   0   6      158.60      176.18     17.25 o
  -9   1   6       20.71       26.36     12.99 o
  -8   1   6      102.79      110.75      9.54 o
  -7   1   6      209.68      201.14     13.02 o
  -6   1   6      363.99      384.65     16.63 o
  -5   1   6      235.83      215.11     11.67 o
  -4   1   6       69.50       83.54      7.59 o
  -3   1   6       97.96      111.08      7.30 o
  -2   1   6       95.10       94.78     10.02 o
  -1   1   6        1.20        3.06      4.35 o
   0   1   6       21.16       26.94      8.33 o
   1   1   6     1658.41     1597.01     23.14 o
   2   1   6      357.82      413.72     59.43 o
   3   1   6      499.41      478.54     14.71 o
   4   1   6      425.09      419.83     14.84 o
   5   1   6        4.26       -7.54     17.27 o
   6   1   6      214.83      197.23     13.67 o
   7   1   6        2.62       -8.86     24.61 o
   8   1   6        7.26      -83.21     83.21 o
  -9   2   6        0.27       14.94      6.63 o
  -8   2   6       41.69       30.50     10.97 o
  -7   2   6        2.63       -7.37      7.94 o
  -6   2   6        5.30       16.14      5.50 o
  -5   2   6       17.67       11.38      6.10 o
  -4   2   6      135.84      146.77      9.41 o
  -3   2   6       74.33       71.90      5.07 o
  -2   2   6       34.81       19.77      3.99 o
  -1   2   6      124.99      151.14      7.89 o
   0   2   6      930.80      998.83     18.86 o
   1   2   6      227.29      309.66     24.82 o
   2   2   6      210.67      230.86      9.98 o
   3   2   6      331.77      313.15     37.30 o
   4   2   6       26.40       49.94     10.38 o
   5   2   6      103.35       97.80     92.75 o
   6   2   6       21.98       67.93      7.11 o
   7   2   6      128.11      186.42     88.00 o
   8   2   6      193.68      218.28     28.88 o
  -9   3   6       54.69       57.32      9.32 o
  -8   3   6        7.21        9.26      7.54 o
  -7   3   6       14.90       15.17     13.29 o
  -6   3   6       15.75       14.54     14.40 o
  -5   3   6      190.74      218.26     23.84 o
  -4   3   6      374.80      337.78     12.85 o
  -3   3   6      166.10      166.82      9.61 o
  -2   3   6      199.84      178.77      8.64 o
  -1   3   6       89.86      123.67      7.58 o
   0   3   6     2184.53     2227.04     39.76 o
   1   3   6       17.13       -5.82     12.65 o
   2   3   6      677.22      597.85     15.31 o
   3   3   6        0.36        5.81      4.49 o
   4   3   6       65.38      127.52     35.37 o
   5   3   6       51.13       79.76     57.83 o
   6   3   6      125.08      150.02     24.72 o
   7   3   6       41.53       86.54     31.36 o
   8   3   6       43.01       -5.23     82.29 o
  -9   4   6       66.64       67.59      9.52 o
  -8   4   6        1.52       23.56     14.80 o
  -7   4   6      474.88      477.14     18.88 o
  -6   4   6       19.59       25.65      6.02 o
  -5   4   6       74.47       59.60      6.71 o
  -4   4   6        2.32       11.49      4.98 o
  -3   4   6        1.08       -0.77      6.40 o
  -2   4   6     1233.40     1274.90     46.54 o
  -1   4   6        4.59        9.28      3.43 o
   0   4   6      147.67      138.61      9.44 o
   1   4   6      253.52      264.08     49.51 o
   2   4   6     1302.82     1314.52     48.14 o
   3   4   6        5.64       -6.78     72.18 o
   4   4   6      161.20      205.92     31.31 o
   5   4   6      299.78      308.25     33.26 o
   6   4   6       17.76      105.01     72.88 o
   7   4   6        5.13      -47.94     92.43 o
   8   4   6       17.26      167.76     33.93 o
  -9   5   6        9.44       12.28      8.28 o
  -8   5   6       75.90       79.89      8.36 o
  -7   5   6       23.95       21.68      7.08 o
  -6   5   6      623.81      638.64     19.79 o
  -5   5   6      122.96      136.11      9.62 o
  -4   5   6      113.53      106.62      7.23 o
  -3   5   6      206.22      184.30     11.29 o
  -2   5   6        4.65        3.49      9.43 o
  -1   5   6      574.49      546.61     22.08 o
   0   5   6       17.49       24.59     14.60 o
   1   5   6        5.92        5.57     67.23 o
   2   5   6       44.90       29.29      4.62 o
   3   5   6      561.68      434.28     49.25 o
   4   5   6       30.68       39.73     11.98 o
   5   5   6       44.36       79.02     65.06 o
   6   5   6        3.90      -40.49     40.49 o
   7   5   6        3.27       10.53      7.09 o
   8   5   6       28.58       41.49      8.70 o
  -9   6   6        1.20        1.82     10.16 o
  -8   6   6        8.82        4.16      9.61 o
  -7   6   6       50.07       45.38      8.98 o
  -6   6   6      456.07      465.73     18.03 o
  -5   6   6      379.81      352.75     15.31 o
  -4   6   6      654.60      616.85     29.40 o
  -3   6   6       14.79        3.40      6.93 o
  -2   6   6        3.87       -0.34      4.91 o
  -1   6   6       24.93       42.23     14.05 o
   0   6   6        1.92      -27.82     38.95 o
   1   6   6        1.42       -8.66      9.09 o
   2   6   6      113.14      127.22      7.45 o
   3   6   6      181.97      179.47    100.28 o
   4   6   6       21.71       47.59     53.42 o
   5   6   6      514.14      396.07     21.39 o
   6   6   6        2.56        4.81      8.01 o
   7   6   6       25.77       13.95     14.76 o
   8   6   6      165.84      201.45     65.05 o
  -9   7   6       18.54       28.86      7.62 o
  -8   7   6       47.88       54.74     15.56 o
  -7   7   6       53.24       52.50      8.86 o
  -6   7   6      279.75      266.25     29.67 o
  -5   7   6     1415.14     1394.34     27.92 o
  -4   7   6       32.24       41.33      5.76 o
  -3   7   6      485.27      513.13     25.27 o
  -2   7   6      277.35      246.77     11.19 o
  -1   7   6       10.49       -0.53      8.67 o
   0   7   6      142.96      117.20     27.65 o
   1   7   6       77.97      107.04      7.31 o
   2   7   6        6.04      -44.43     44.43 o
   3   7   6       64.21       75.71     40.28 o
   4   7   6      469.01      501.36     33.04 o
   5   7   6      131.61       85.36     12.59 o
   6   7   6        0.71      -15.37     41.35 o
   7   7   6      194.11      163.28     16.92 o
   8   7   6        2.17       53.26     18.54 o
  -8   8   6       22.89       30.20     14.21 o
  -7   8   6       18.41       19.43      7.75 o
  -6   8   6       39.71       28.04      7.12 o
  -5   8   6       84.00       89.30      9.62 o
  -4   8   6      185.03      182.65     11.88 o
  -3   8   6      769.14      734.85     19.23 o
  -2   8   6     1005.61      966.87     24.82 o
  -1   8   6      124.46      138.25     14.34 o
   0   8   6      503.53      488.02     11.15 o
   1   8   6      164.14      170.24     16.69 o
   2   8   6      538.20      549.95     38.83 o
   3   8   6        4.42        9.11      6.61 o
   4   8   6      203.09      187.36     12.68 o
   5   8   6       72.84       73.91     76.48 o
   6   8   6       42.67       67.24     14.24 o
   7   8   6       50.29       76.87     10.00 o
   8   8   6        2.54      -36.63     36.63 o
  -8   9   6        3.04        2.19      8.92 o
  -7   9   6       70.59       65.96     11.92 o
  -6   9   6      229.74      229.00     13.47 o
  -5   9   6       16.72        4.00      8.09 o
  -4   9   6        2.02        7.15      9.36 o
  -3   9   6        9.02       10.74      6.13 o
  -2   9   6        1.14       -3.82      6.97 o
  -1   9   6       98.00       98.93      7.54 o
   0   9   6        2.70       14.33      6.38 o
   1   9   6        1.69       -7.06      7.06 o
   2   9   6       14.94       -6.78     45.19 o
   3   9   6      222.98      244.72     47.64 o
   4   9   6       72.25       40.27     66.84 o
   5   9   6       15.35      -11.61     40.72 o
   6   9   6        6.97      117.17     22.35 o
   7   9   6       17.41      -15.43     55.08 o
  -8  10   6        1.95       10.14      9.16 o
  -7  10   6      129.61      129.68     14.28 o
  -6  10   6        2.45        0.34      8.27 o
  -5  10   6       42.12       36.82      7.23 o
  -4  10   6       16.17       28.16      6.75 o
  -3  10   6      178.90      153.22      9.90 o
  -2  10   6        1.67       -7.70      7.70 o
  -1  10   6      233.56      209.83     19.35 o
   0  10   6        0.38       -2.08      4.58 o
   1  10   6      139.51      172.54     11.54 o
   2  10   6      829.25      789.00     74.29 o
   3  10   6       19.73      -45.55     66.89 o
   4  10   6       63.15      121.74     49.27 o
   5  10   6       12.02       32.60      7.47 o
   6  10   6       14.48      -52.99    110.63 o
   7  10   6        0.71       41.82     40.95 o
  -8  11   6        8.01       -2.02     11.32 o
  -7  11   6       16.55       31.94      7.10 o
  -6  11   6       25.03       10.81      7.60 o
  -5  11   6       19.42       20.64      8.04 o
  -4  11   6      373.23      394.16     34.91 o
  -3  11   6        5.73        2.32      6.87 o
  -2  11   6        1.99       -3.91      9.03 o
  -1  11   6      234.90      223.77     12.50 o
   0  11   6       96.33      101.23     15.25 o
   1  11   6        3.42       36.88     90.34 o
   2  11   6      300.28      264.96     62.40 o
   3  11   6        0.08       24.17     24.27 o
   4  11   6        3.24      -19.01     19.06 o
   5  11   6        2.55      -51.17     69.97 o
   6  11   6       19.78        1.63     15.33 o
   7  11   6       34.68       30.36      9.24 o
  -7  12   6      103.33      112.97      9.96 o
  -6  12   6      162.05      131.81     11.05 o
  -5  12   6       23.92       10.90      8.85 o
  -4  12   6        0.00       -3.59      9.30 o
  -3  12   6        2.86       -4.48      8.57 o
  -2  12   6       36.21       41.09      6.90 o
  -1  12   6      156.13      160.23      9.96 o
   0  12   6       13.48        4.01      7.75 o
   1  12   6        3.37       12.23      8.50 o
   2  12   6      134.47      136.49      8.84 o
   3  12   6        4.82       29.03      6.72 o
   4  12   6      193.18      186.06     17.59 o
   5  12   6       10.10     -113.92    113.92 o
   6  12   6        1.55       33.77     35.62 o
  -7  13   6        0.01       -1.65      8.55 o
  -6  13   6        0.17        4.02      9.27 o
  -5  13   6        0.00        7.55      6.98 o
  -4  13   6      111.46      115.40      9.61 o
  -3  13   6        2.46        0.59      8.08 o
  -2  13   6        3.12        7.54      6.04 o
  -1  13   6       42.21       35.93      6.57 o
   0  13   6       17.82        5.11      6.54 o
   1  13   6       90.50      -44.26     46.80 o
   2  13   6        1.11        5.46      9.34 o
   3  13   6        0.10      120.31     80.03 o
   4  13   6       17.14       -5.12     11.05 o
   5  13   6       47.91       -7.62     20.92 o
   6  13   6       92.19      144.87     43.13 o
  -6  14   6       32.49       53.94     19.78 o
  -5  14   6        1.07       12.53      7.46 o
  -4  14   6        5.12       -8.54     12.48 o
  -3  14   6       18.67       18.36     10.97 o
  -2  14   6       85.20       86.76      8.67 o
  -1  14   6      437.82      403.19     17.89 o
   0  14   6        1.24       46.00     27.11 o
   1  14   6       89.46      105.46     17.08 o
   2  14   6        3.94      -15.23     55.95 o
   3  14   6       21.29       51.09     28.01 o
   4  14   6        1.95       59.59     21.51 o
   5  14   6       27.61      -11.79    133.15 o
  -6  15   6        2.75      -12.04     17.63 o
  -5  15   6        1.82       22.73      7.25 o
  -4  15   6       40.64       36.66      9.05 o
  -3  15   6       17.28       13.09      7.47 o
  -2  15   6        0.01       -0.88      9.53 o
  -1  15   6       19.47       14.66      8.30 o
   0  15   6       54.31       69.67     11.93 o
   1  15   6      168.16      197.19     30.84 o
   2  15   6       46.54       70.84     20.73 o
   3  15   6       93.42      108.38     31.85 o
   4  15   6        2.09      -57.56     75.79 o
   5  15   6       12.96      -40.55     54.47 o
  -5  16   6       11.12       23.59      7.93 o
  -4  16   6        6.67       -4.07     10.80 o
  -3  16   6        3.72        0.88      9.71 o
  -2  16   6       30.50       41.85     12.48 o
  -1  16   6       10.62       -2.81      9.25 o
   0  16   6       38.46       83.59     19.71 o
   1  16   6       16.31       65.81     37.87 o
   2  16   6       30.49      -99.10     99.10 o
   3  16   6        0.40       12.68     13.94 o
   4  16   6       41.66      183.25    123.10 o
  -4  17   6        9.36       38.16      8.19 o
  -3  17   6       10.69       10.46     11.10 o
  -2  17   6       19.65        3.25     10.85 o
  -1  17   6       11.87       11.39      9.93 o
   0  17   6       45.39        4.63     38.74 o
   1  17   6      114.02      141.69     56.23 o
   2  17   6       10.96       59.45     28.49 o
   3  17   6       92.95      107.63     11.20 o
  -3  18   6       17.58       15.47      9.25 o
  -2  18   6        0.07       -4.83     14.07 o
  -1  18   6        1.10       -4.06     12.91 o
   0  18   6        6.66        2.92      7.25 o
   1  18   6        0.12      -30.41     30.41 o
   2  18   6       27.12      106.72    150.21 o
  -1  19   6        0.53        2.94     23.98 o
   0  19   6       55.76       66.94     28.64 o
  -9   1   7        8.86       -0.29     10.00 o
  -8   1   7        3.26        3.54      7.98 o
  -7   1   7       31.28       13.71      7.78 o
  -6   1   7       42.28       23.74      8.12 o
  -5   1   7       10.61       15.55      7.17 o
  -4   1   7      348.98      342.70     13.61 o
  -3   1   7       14.39       14.44      4.28 o
  -2   1   7       15.05        9.63      3.89 o
  -1   1   7      617.88      567.43     23.16 o
   0   1   7        5.38        3.87     14.55 o
   1   1   7      596.51      713.47     17.39 o
   2   1   7        3.72       10.98      5.42 o
   3   1   7        0.18      -13.22     13.22 o
   4   1   7       32.11       65.18     19.51 o
   5   1   7      150.92      141.93     12.15 o
   6   1   7       83.14      123.88     26.91 o
   7   1   7      120.41      136.22     73.87 o
   8   1   7       18.34      -31.90    121.85 o
  -9   2   7        4.07        3.15     10.75 o
  -8   2   7      101.89       93.60      9.24 o
  -7   2   7       86.72       79.41      8.12 o
  -6   2   7        2.77       -3.59      7.55 o
  -5   2   7      486.48      435.53     16.85 o
  -4   2   7      463.53      450.65     15.17 o
  -3   2   7       27.52       31.21      4.52 o
  -2   2   7        4.92       -3.62      5.19 o
  -1   2   7      690.43      692.60     16.00 o
   0   2   7     2296.87     2168.50     19.81 o
   1   2   7       49.97       35.88     17.55 o
   2   2   7      530.72      481.86     15.26 o
   3   2   7       31.68       42.38      6.41 o
   4   2   7       91.30      114.86      7.96 o
   5   2   7       54.08       93.99     28.81 o
   6   2   7        5.59        6.14      7.30 o
   7   2   7      107.11      155.32     48.98 o
   8   2   7        3.26      -21.43     21.43 o
  -9   3   7       14.32        3.57      9.16 o
  -8   3   7       35.62       35.72      7.75 o
  -7   3   7        0.91       -9.05      9.05 o
  -6   3   7       21.71       20.44      8.94 o
  -5   3   7        8.64        6.58      7.22 o
  -4   3   7      233.48      233.71    149.08 o
  -3   3   7      135.73      172.27     10.16 o
  -2   3   7      116.49      127.92      8.56 o
  -1   3   7     1594.24     1682.15     24.90 o
   0   3   7        5.56       -0.95      3.87 o
   1   3   7     1675.91     1830.64     26.90 o
   2   3   7      316.34      307.44     13.40 o
   3   3   7      101.57       84.41     43.01 o
   4   3   7      168.48      206.48     42.34 o
   5   3   7      184.08      226.36     13.42 o
   6   3   7      100.16       86.64      8.44 o
   7   3   7       16.37     -112.31    233.62 o
   8   3   7       23.41      -34.94    129.06 o
  -9   4   7        0.43        1.63     12.55 o
  -8   4   7        0.12       -3.97      8.90 o
  -7   4   7        3.57        3.85      6.27 o
  -6   4   7        2.25       -2.99      8.15 o
  -5   4   7       18.24       25.15      8.16 o
  -4   4   7       22.06       20.48      5.22 o
  -3   4   7       98.16      101.49      7.38 o
  -2   4   7      236.85      226.11     10.75 o
  -1   4   7      504.22      487.29     14.58 o
   0   4   7      254.71      288.06      8.12 o
   1   4   7       51.17       34.65     11.90 o
   2   4   7      419.16      476.61     15.59 o
   3   4   7      281.55      318.28     36.70 o
   4   4   7        8.61       44.77     10.25 o
   5   4   7        0.45       20.43     12.51 o
   6   4   7       21.51      -17.22     22.29 o
   7   4   7       11.84       45.03     32.54 o
   8   4   7        0.96       76.87     46.63 o
  -9   5   7        1.40        7.98      8.06 o
  -8   5   7       18.48       14.42      9.21 o
  -7   5   7        3.60        3.08      8.07 o
  -6   5   7       71.84       74.71      7.90 o
  -5   5   7        1.23        9.67      6.00 o
  -4   5   7       38.32       21.41     13.69 o
  -3   5   7       98.71      106.35      7.33 o
  -2   5   7      152.45      142.75     11.54 o
  -1   5   7      102.46      108.30      7.55 o
   0   5   7        1.25       -5.42     11.50 o
   1   5   7        5.99       50.83      7.87 o
   2   5   7      232.90      156.24     10.66 o
   3   5   7        0.24       21.23     29.04 o
   4   5   7      381.46      380.59    118.03 o
   5   5   7      421.40      420.51     18.11 o
   6   5   7      115.13      141.93     10.20 o
   7   5   7        0.85       13.17     18.56 o
   8   5   7        2.05     -128.80    128.80 o
  -8   6   7       18.49       28.69     14.07 o
  -7   6   7       45.20       34.68     10.73 o
  -6   6   7        0.43        6.50      6.28 o
  -5   6   7       37.60       39.72      6.77 o
  -4   6   7      279.27      277.38     13.59 o
  -3   6   7        0.43        0.61     11.37 o
  -2   6   7      586.54      597.95     20.34 o
  -1   6   7      546.60      567.58     21.94 o
   0   6   7      672.11      665.93     12.32 o
   1   6   7       13.71       22.70      4.93 o
   2   6   7      100.10      131.72      8.54 o
   3   6   7       31.25       30.11      6.32 o
   4   6   7      249.52      199.87     49.65 o
   5   6   7      120.21      131.67     23.08 o
   6   6   7        2.05       13.79      9.27 o
   7   6   7        2.76      -37.18     37.18 o
   8   6   7        4.78       59.30     38.89 o
  -8   7   7       42.57       39.91      8.53 o
  -7   7   7      205.56      221.36     14.72 o
  -6   7   7       25.59       37.50     20.14 o
  -5   7   7     1402.80     1334.61     28.54 o
  -4   7   7      929.64      899.67     27.75 o
  -3   7   7       68.60       64.24      6.85 o
  -2   7   7      110.92       92.72      7.32 o
  -1   7   7       13.95        7.28      5.19 o
   0   7   7        1.32       -2.77      4.49 o
   1   7   7        1.13       14.93     15.27 o
   2   7   7       96.30       75.67     28.10 o
   3   7   7       50.41       66.03      7.41 o
   4   7   7       15.79       26.03      6.25 o
   5   7   7       76.99      102.57     35.77 o
   6   7   7        8.20      -25.83     75.31 o
   7   7   7       34.33       54.21     32.73 o
  -8   8   7       49.20       50.95     10.59 o
  -7   8   7       23.50       35.82      8.08 o
  -6   8   7       82.81       74.94      8.70 o
  -5   8   7      381.73      375.12     16.85 o
  -4   8   7      378.69      391.85     15.77 o
  -3   8   7      579.76      557.61     18.13 o
  -2   8   7       51.50       45.20      6.28 o
  -1   8   7       23.63       29.08     13.33 o
   0   8   7       96.69       90.18      4.97 o
   1   8   7        7.71       18.93     33.32 o
   2   8   7       70.76       87.70      7.07 o
   3   8   7       52.03       51.12     12.53 o
   4   8   7      109.56       91.91      9.83 o
   5   8   7       44.64       49.28      9.64 o
   6   8   7        0.84      -70.77     70.77 o
   7   8   7       36.46       -0.12     13.57 o
  -8   9   7       34.12       46.44     10.76 o
  -7   9   7      137.68      140.68     11.66 o
  -6   9   7      109.88      136.39     16.26 o
  -5   9   7      452.80      477.21     24.55 o
  -4   9   7      479.72      514.57     19.13 o
  -3   9   7       78.63       77.62      9.01 o
  -2   9   7      975.29      984.20     23.37 o
  -1   9   7      144.95      137.77     14.03 o
   0   9   7       11.87       14.32      8.10 o
   1   9   7       37.96       13.06      6.89 o
   2   9   7       38.18       47.70     22.44 o
   3   9   7        0.58       -7.36      7.36 o
   4   9   7        8.96       52.60     27.27 o
   5   9   7       25.91       13.72     10.90 o
   6   9   7        8.13       10.77      9.87 o
   7   9   7        0.83      -21.51     89.26 o
  -8  10   7       73.82       49.30      9.76 o
  -7  10   7       12.08       13.06      6.72 o
  -6  10   7      356.99      353.53     18.49 o
  -5  10   7       43.80       44.94     10.78 o
  -4  10   7       62.19       66.16     14.24 o
  -3  10   7      163.90      171.13     20.08 o
  -2  10   7      278.12      245.34     13.70 o
  -1  10   7     1140.70     1100.37     29.35 o
   0  10   7       53.83       43.15     20.41 o
   1  10   7       52.91       68.17      7.53 o
   2  10   7        0.05       72.06     38.53 o
   3  10   7        1.23       22.33     42.07 o
   4  10   7        0.28      -56.09     56.09 o
   5  10   7        9.37        4.69      9.57 o
   6  10   7      162.93       41.43     28.33 o
   7  10   7        0.04      -59.26     64.91 o
  -7  11   7        1.50        2.90     10.77 o
  -6  11   7        0.16       -9.60      9.60 o
  -5  11   7       82.39       69.30      8.79 o
  -4  11   7       28.23       28.41      6.89 o
  -3  11   7        1.89       -0.77      8.79 o
  -2  11   7       54.57       64.91      7.25 o
  -1  11   7      163.41      176.57     11.19 o
   0  11   7      429.48      402.29     11.68 o
   1  11   7        2.77       18.16     15.90 o
   2  11   7       65.76      100.44     36.49 o
   3  11   7      121.82      122.31      9.86 o
   4  11   7       14.10       70.22    114.43 o
   5  11   7       79.48       17.59     81.79 o
   6  11   7       59.23      -24.22     84.82 o
  -7  12   7        1.45       -9.43      9.43 o
  -6  12   7        2.65       -1.87      7.94 o
  -5  12   7      118.87      138.50     24.59 o
  -4  12   7        0.53       -0.04     11.62 o
  -3  12   7       34.50       26.05      9.13 o
  -2  12   7        5.48        9.87      6.40 o
  -1  12   7       12.59        6.97      7.15 o
   0  12   7      286.22      275.77     12.70 o
   1  12   7      535.82      497.02     29.03 o
   2  12   7        9.60       30.72     15.23 o
   3  12   7        0.15      -48.30     85.09 o
   4  12   7       51.25       26.50     12.91 o
   5  12   7        0.51       62.24     38.53 o
   6  12   7        4.97       35.67     30.51 o
  -6  13   7        0.04       -6.83      8.58 o
  -5  13   7        2.72        5.67      9.19 o
  -4  13   7        0.26        1.20      8.97 o
  -3  13   7       29.40       43.92     11.94 o
  -2  13   7      402.32      344.90     29.80 o
  -1  13   7       28.98       49.39      6.90 o
   0  13   7       14.58       11.01      4.74 o
   1  13   7       25.10       22.86     10.73 o
   2  13   7       60.15       47.67     46.99 o
   3  13   7       11.47       68.90    129.23 o
   4  13   7        0.01       -2.91      8.72 o
   5  13   7        3.95        9.32      9.20 o
  -6  14   7       89.22       92.85     11.44 o
  -5  14   7        1.56       -6.81      9.27 o
  -4  14   7       36.31       43.55      7.41 o
  -3  14   7       75.60       71.11     12.74 o
  -2  14   7       39.75       22.50     13.86 o
  -1  14   7      172.88      189.41     29.39 o
   0  14   7        3.63      -38.95     38.95 o
   1  14   7        4.84        2.39      9.06 o
   2  14   7       21.85      -13.77     19.15 o
   3  14   7        3.64       23.50     46.56 o
   4  14   7        1.57       75.75     93.33 o
   5  14   7        0.01        3.39     10.43 o
  -5  15   7        0.29       -8.08     16.45 o
  -4  15   7       18.49       -2.12     10.94 o
  -3  15   7      122.81       98.00      9.86 o
  -2  15   7      108.40      139.11      9.71 o
  -1  15   7      198.12      219.59     13.97 o
   0  15   7        2.46       25.45     18.88 o
   1  15   7      121.84       84.57     10.29 o
   2  15   7       30.54       -2.64     58.84 o
   3  15   7       35.70       10.23     19.68 o
   4  15   7        8.36      -85.02    105.19 o
  -4  16   7        9.04       24.47      9.11 o
  -3  16   7       43.26       49.63      8.93 o
  -2  16   7       53.29       60.86      9.98 o
  -1  16   7        0.00       -6.18      9.66 o
   0  16   7        2.40       15.38     32.46 o
   1  16   7       11.41      -16.77     29.76 o
   2  16   7       14.68       90.67    173.39 o
   3  16   7       33.10       56.45      9.86 o
  -3  17   7        5.46      -10.16     10.16 o
  -2  17   7        5.89       12.51      9.12 o
  -1  17   7        4.19        9.16     10.46 o
   0  17   7        4.90       -1.78      7.45 o
   1  17   7        0.01        6.95      9.35 o
   2  17   7       10.81       15.05     24.31 o
  -2  18   7       81.69       98.82     10.27 o
  -1  18   7       20.58       20.23      8.65 o
   0  18   7       15.15       42.84     16.41 o
   1  18   7        1.45        9.66     12.32 o
  -9   0   8        1.36        4.81     13.92 o
  -8   0   8       22.57       28.22      9.95 o
  -7   0   8       94.91       98.75     11.85 o
  -6   0   8        2.04       -4.51     10.80 o
  -5   0   8       85.00       79.18     10.76 o
  -4   0   8      650.46      673.44     26.78 o
  -3   0   8      262.61      272.26     17.98 o
  -2   0   8      818.57      857.97     27.69 o
  -1   0   8        7.03        5.31      8.73 o
   0   0   8      458.84      451.19     14.68 o
   1   0   8      166.91      193.29     15.78 o
   2   0   8        1.17       -3.37      9.28 o
   3   0   8       48.68       55.13      8.06 o
   4   0   8      237.16      237.32     18.65 o
   5   0   8       22.25       16.41      9.62 o
   6   0   8       16.91       54.53     11.43 o
   7   0   8        3.86      -26.53     26.53 o
   8   0   8        0.92      -26.70     26.70 o
  -9   1   8       19.79       23.60      9.66 o
  -8   1   8        1.19        3.11      8.63 o
  -7   1   8       95.30       99.95      9.02 o
  -6   1   8        6.70       -1.60      8.20 o
  -5   1   8       36.14       32.50      6.34 o
  -4   1   8        4.42        3.12      6.19 o
  -3   1   8        0.01       -3.44      6.88 o
  -2   1   8       45.58       51.07      5.36 o
  -1   1   8      736.85      716.58     18.24 o
   0   1   8       84.61      101.44      6.39 o
   1   1   8       47.67       52.17      6.20 o
   2   1   8       56.38       41.33     11.16 o
   3   1   8        8.24       82.91     70.41 o
   4   1   8        3.77      -27.66     41.35 o
   5   1   8        1.59       -6.26      8.17 o
   6   1   8       29.83       29.59      7.35 o
   7   1   8       11.07       34.75     20.22 o
   8   1   8        6.93       11.82      9.62 o
  -9   2   8       32.36       49.61     10.67 o
  -8   2   8       50.64       48.93      7.94 o
  -7   2   8        4.88        3.14     12.53 o
  -6   2   8       15.85       18.58      6.37 o
  -5   2   8       15.29       13.54      5.83 o
  -4   2   8      200.60      233.80     16.63 o
  -3   2   8      320.55      346.68     14.03 o
  -2   2   8        6.53        7.22      4.91 o
  -1   2   8       35.02       46.31      7.38 o
   0   2   8       22.75       34.13     13.15 o
   1   2   8        1.47      -19.39     21.24 o
   2   2   8        8.52       11.12      6.25 o
   3   2   8        3.08        2.97      7.37 o
   4   2   8       69.07       85.60     20.69 o
   5   2   8      126.32       80.63     59.82 o
   6   2   8       70.28       70.53     10.46 o
   7   2   8       12.24       23.76     13.22 o
  -8   3   8       16.80       13.69      8.84 o
  -7   3   8       52.88       45.65     12.40 o
  -6   3   8       42.38       55.12      7.10 o
  -5   3   8       33.60       39.59      6.99 o
  -4   3   8       15.88       14.66     15.65 o
  -3   3   8       15.82       64.73     44.58 o
  -2   3   8      223.12      237.93     11.84 o
  -1   3   8      176.27      166.73     10.26 o
   0   3   8      209.22      217.82      8.10 o
   1   3   8       19.85       24.03      5.29 o
   2   3   8      128.47      169.32     73.32 o
   3   3   8       56.04       53.42     26.19 o
   4   3   8       22.02       27.79      6.06 o
   5   3   8       21.07       15.12     51.35 o
   6   3   8       40.85       -4.09     76.77 o
   7   3   8       23.67      -38.78     52.66 o
  -8   4   8       19.35       29.16      7.55 o
  -7   4   8       66.97       78.86     12.59 o
  -6   4   8       17.19       14.56     10.42 o
  -5   4   8        3.51       -1.51      7.91 o
  -4   4   8        5.23        3.36      7.25 o
  -3   4   8       41.55       41.99      5.94 o
  -2   4   8      346.43      335.90     13.67 o
  -1   4   8      377.96      341.65     13.66 o
   0   4   8      712.46      709.41     30.03 o
   1   4   8        0.01       -1.05      6.20 o
   2   4   8       33.79       20.21     16.56 o
   3   4   8        0.97       -1.17      6.54 o
   4   4   8       28.64       34.12      6.15 o
   5   4   8       62.16       68.53      8.11 o
   6   4   8       26.13       35.64     12.32 o
   7   4   8        0.98      -41.71     84.69 o
  -8   5   8        0.72       -9.66      9.66 o
  -7   5   8        5.20        2.38     12.02 o
  -6   5   8       24.03       30.35      6.76 o
  -5   5   8        9.72       14.38      7.44 o
  -4   5   8       16.80       14.55      6.69 o
  -3   5   8      314.60      336.69     16.84 o
  -2   5   8      252.06      285.39     12.87 o
  -1   5   8       32.32       35.22      5.93 o
   0   5   8      815.92      817.87     14.21 o
   1   5   8      588.90      587.54     95.46 o
   2   5   8       13.76       56.80     31.34 o
   3   5   8      322.72      274.10     42.31 o
   4   5   8      102.06      102.61     87.68 o
   5   5   8       55.45       51.78      7.99 o
   6   5   8       19.16       44.13     35.64 o
   7   5   8        0.10       49.12     33.99 o
  -8   6   8        0.55       -9.98      9.98 o
  -7   6   8       13.19       -9.16     17.88 o
  -6   6   8       11.87        8.54      7.51 o
  -5   6   8      141.67      142.69      9.34 o
  -4   6   8      364.93      338.58     26.97 o
  -3   6   8      819.03      800.37     21.45 o
  -2   6   8       47.03       39.33     11.83 o
  -1   6   8       59.42       61.73      6.85 o
   0   6   8       12.82       11.60      7.64 o
   1   6   8       11.63       44.28      6.00 o
   2   6   8      159.98      197.76     26.16 o
   3   6   8      243.09      219.95     13.02 o
   4   6   8       84.05      123.59     34.36 o
   5   6   8       55.12       18.28     49.14 o
   6   6   8       43.67       21.35     27.73 o
   7   6   8       66.11       61.73     10.15 o
  -8   7   8        3.29       -3.80     10.46 o
  -7   7   8       21.92       34.13     14.30 o
  -6   7   8       85.32       88.37      8.26 o
  -5   7   8       60.95       54.80     10.00 o
  -4   7   8      652.02      609.15     20.13 o
  -3   7   8      133.72      137.54      9.30 o
  -2   7   8       60.74       58.78      6.27 o
  -1   7   8        0.27        0.45      6.95 o
   0   7   8        5.01        6.86      5.70 o
   1   7   8       91.97       78.23     29.34 o
   2   7   8       99.36       91.85     83.78 o
   3   7   8       26.32       23.62      6.27 o
   4   7   8       12.36       20.29     11.96 o
   5   7   8       17.80       38.10      9.19 o
   6   7   8       10.46       12.23      7.60 o
   7   7   8        1.07       10.34      7.26 o
  -8   8   8       24.21       34.67     15.37 o
  -7   8   8        8.08       11.90      8.10 o
  -6   8   8       38.67       32.90      7.60 o
  -5   8   8      522.97      532.49     45.75 o
  -4   8   8       36.00       15.56      7.57 o
  -3   8   8      558.44      544.88     27.91 o
  -2   8   8      445.39      455.71     16.96 o
  -1   8   8        5.32        5.39      6.15 o
   0   8   8      205.03      197.30     17.34 o
   1   8   8      126.52      109.58     12.57 o
   2   8   8      609.05      546.34     40.99 o
   3   8   8       12.61       15.09     20.27 o
   4   8   8       46.91       28.03     34.61 o
   5   8   8       36.49       27.85     14.26 o
   6   8   8      269.83      276.42     18.90 o
   7   8   8       71.88      106.53     81.01 o
  -7   9   8        4.80       28.50      6.72 o
  -6   9   8      131.76      109.92     10.01 o
  -5   9   8        1.85        9.64     14.23 o
  -4   9   8       38.48       39.55      7.19 o
  -3   9   8      334.57      325.13     15.29 o
  -2   9   8      333.14      319.01     17.90 o
  -1   9   8       69.41       63.94      7.37 o
   0   9   8       37.90       45.49     17.44 o
   1   9   8        5.29       17.22     61.64 o
   2   9   8      509.13      448.44     18.14 o
   3   9   8        4.56      -14.37     28.30 o
   4   9   8      152.69      163.59     28.41 o
   5   9   8      108.52       61.24     57.50 o
   6   9   8       12.18       14.25      7.62 o
  -7  10   8        0.66        7.72      7.78 o
  -6  10   8       24.56       13.06      8.46 o
  -5  10   8        7.10        2.36      8.52 o
  -4  10   8        0.00       10.20      8.02 o
  -3  10   8        0.12        5.19      8.29 o
  -2  10   8      159.06      132.36      9.75 o
  -1  10   8       32.32       13.41      7.72 o
   0  10   8       10.25       -8.40     13.78 o
   1  10   8       53.39       65.15     20.27 o
   2  10   8      748.33      734.88     22.37 o
   3  10   8      500.40      429.60     19.38 o
   4  10   8       29.58       50.93     16.79 o
   5  10   8       42.59       13.49     73.37 o
   6  10   8        5.50        7.41     73.62 o
  -7  11   8        0.50       -0.64     12.78 o
  -6  11   8       30.19       34.88      7.39 o
  -5  11   8        3.72      -12.28     13.50 o
  -4  11   8       20.48       21.18     17.63 o
  -3  11   8        3.80        1.75      8.02 o
  -2  11   8      209.55      242.45     14.53 o
  -1  11   8       89.02      104.23      8.13 o
   0  11   8      548.35      516.80     18.10 o
   1  11   8      413.82      430.70     39.19 o
   2  11   8       15.82       44.92      8.04 o
   3  11   8      110.01      128.05      9.80 o
   4  11   8       29.99       48.26     75.18 o
   5  11   8        0.00      -10.27     10.27 o
   6  11   8        3.63       12.42      8.45 o
  -6  12   8        8.78       11.41      8.65 o
  -5  12   8        0.29      -46.41     64.28 o
  -4  12   8       48.72       58.39      7.62 o
  -3  12   8        0.24      -10.02     10.02 o
  -2  12   8      128.63      117.46      9.66 o
  -1  12   8       15.96       -8.76      8.76 o
   0  12   8      197.88      196.18      8.84 o
   1  12   8      547.81      594.99     30.93 o
   2  12   8        4.85       18.25     14.00 o
   3  12   8      138.55      153.82     43.16 o
   4  12   8        4.01      -76.27     91.96 o
   5  12   8       18.22      250.44    175.56 o
  -6  13   8        8.16       13.59     11.10 o
  -5  13   8        3.08        0.22      8.20 o
  -4  13   8        0.52       10.25      6.69 o
  -3  13   8       10.54       12.37     12.44 o
  -2  13   8        0.00        6.62      7.26 o
  -1  13   8       84.30       55.59      8.13 o
   0  13   8       70.04      153.89     80.95 o
   1  13   8        0.23       43.23      8.28 o
   2  13   8        5.49        7.33      6.82 o
   3  13   8        0.55      -45.30     52.59 o
   4  13   8        9.00        2.03     20.60 o
   5  13   8        2.78       19.58     16.58 o
  -5  14   8        3.68        2.11     10.65 o
  -4  14   8       15.95       19.03     15.10 o
  -3  14   8        1.49       -1.50      7.59 o
  -2  14   8        4.69        1.74      8.26 o
  -1  14   8       69.07       76.50      8.60 o
   0  14   8       43.67       68.74     14.45 o
   1  14   8       37.39      -24.31     68.96 o
   2  14   8        0.08        5.93      9.07 o
   3  14   8       83.84       42.76     42.96 o
   4  14   8       46.73       58.58      9.64 o
  -4  15   8       16.40       34.20      7.93 o
  -3  15   8        0.14       -1.22     10.48 o
  -2  15   8       18.09       22.55     11.60 o
  -1  15   8       35.50       23.75     22.84 o
   0  15   8       15.93        8.99      5.82 o
   1  15   8       60.27       67.22     61.65 o
   2  15   8        7.62        1.03      9.97 o
   3  15   8      119.71      110.39     10.97 o
  -3  16   8        1.73       -6.95     10.89 o
  -2  16   8        0.87        3.04     16.09 o
  -1  16   8        2.43      -10.41     10.41 o
   0  16   8        2.43      -28.38     28.38 o
   1  16   8        5.45      -13.60     46.22 o
   2  16   8       34.25       41.10      9.23 o
  -2  17   8        7.51        0.41     11.09 o
  -1  17   8       26.68       17.50      9.63 o
   0  17   8        0.96        2.23      7.29 o
   1  17   8       27.10       84.84     33.72 o
  -8   1   9        4.94      -13.58     24.25 o
  -7   1   9      337.78      353.47     25.15 o
  -6   1   9      169.93      157.30     10.41 o
  -5   1   9        0.33       -4.19      6.69 o
  -4   1   9        2.46        0.23      7.09 o
  -3   1   9      137.47      125.78     11.18 o
  -2   1   9        7.00        0.59      7.61 o
  -1   1   9       15.28        4.30      9.34 o
   0   1   9       26.89       29.11      3.90 o
   1   1   9      237.17      257.80     13.13 o
   2   1   9       24.12        9.80      8.39 o
   3   1   9       25.05       21.74     14.57 o
   4   1   9       93.26      130.15     15.97 o
   5   1   9        6.69       21.96     13.48 o
   6   1   9        6.03       -1.52     10.50 o
   7   1   9       69.98       -3.02     62.87 o
  -8   2   9       12.49       15.01      7.60 o
  -7   2   9      149.77       95.97    113.65 o
  -6   2   9        0.88       -6.72      8.28 o
  -5   2   9      204.18      200.85     13.29 o
  -4   2   9       40.54       25.38      6.46 o
  -3   2   9       87.27       93.58     13.14 o
  -2   2   9      592.87      598.39     21.31 o
  -1   2   9       12.59       11.82      5.63 o
   0   2   9       94.06       89.61      8.58 o
   1   2   9      144.27      161.63     20.74 o
   2   2   9        0.00       47.93     30.87 o
   3   2   9        6.96      -13.38     43.02 o
   4   2   9       16.85      -18.83     77.58 o
   5   2   9        2.83      -14.73     40.70 o
   6   2   9       90.57      126.20     30.88 o
   7   2   9       10.06      -25.40     63.35 o
  -8   3   9        3.18        9.98      9.43 o
  -7   3   9       51.36       57.59     16.98 o
  -6   3   9      125.14      129.54     10.10 o
  -5   3   9        3.50       -2.20      7.25 o
  -4   3   9        3.51        5.27      8.29 o
  -3   3   9      101.95      103.34      7.86 o
  -2   3   9       34.57       43.47      6.17 o
  -1   3   9      259.63      257.54     25.60 o
   0   3   9       96.57       94.28      5.30 o
   1   3   9       51.65       62.20     17.42 o
   2   3   9      277.92      314.84     37.12 o
   3   3   9       73.15       55.11     16.92 o
   4   3   9       84.37       73.30      7.33 o
   5   3   9        5.66     -106.55    139.71 o
   6   3   9       24.19       72.75     87.96 o
   7   3   9        0.58        2.21     10.60 o
  -8   4   9        3.10       -4.95     19.93 o
  -7   4   9       24.63       36.17      7.99 o
  -6   4   9       26.90       33.95      7.29 o
  -5   4   9        6.01        5.72      5.79 o
  -4   4   9        1.36       17.45      5.32 o
  -3   4   9        7.33        6.27      6.81 o
  -2   4   9      931.64      884.83     22.64 o
  -1   4   9      818.18      792.34     20.90 o
   0   4   9       37.78       41.25     35.55 o
   1   4   9       25.93       40.01      6.07 o
   2   4   9      311.10      345.76     14.59 o
   3   4   9       12.82       22.41      6.16 o
   4   4   9        4.48      -18.22     36.02 o
   5   4   9        0.06       20.35     12.88 o
   6   4   9       32.81      -24.11    113.10 o
   7   4   9       13.31      -21.84     38.51 o
  -8   5   9        3.70       13.24     23.24 o
  -7   5   9       32.84       43.83      8.04 o
  -6   5   9       11.05       17.29     20.24 o
  -5   5   9       22.67       21.17      6.86 o
  -4   5   9       90.06       84.26      8.05 o
  -3   5   9      210.95      210.71     13.69 o
  -2   5   9      136.49      135.98      9.22 o
  -1   5   9      577.11      542.26     36.49 o
   0   5   9      814.00      758.05     22.55 o
   1   5   9        3.95      -47.77     72.96 o
   2   5   9       21.72       65.13     38.32 o
   3   5   9       54.57       81.39      7.64 o
   4   5   9        0.48       -7.03      8.60 o
   5   5   9        0.93      -20.88     29.21 o
   6   5   9        0.03      -49.59    117.10 o
   7   5   9        6.82        5.92     10.31 o
  -8   6   9        0.07        2.58      9.82 o
  -7   6   9      100.42      119.60      9.94 o
  -6   6   9        9.53       -0.04      9.89 o
  -5   6   9      170.17      157.19     10.36 o
  -4   6   9      523.70      522.32     31.31 o
  -3   6   9       72.94       72.76      7.58 o
  -2   6   9      658.78      646.56     20.27 o
  -1   6   9      156.95      156.01     10.15 o
   0   6   9       68.39       59.30      5.06 o
   1   6   9       20.35       27.13     21.45 o
   2   6   9       11.05       42.88      6.35 o
   3   6   9        4.17      -32.46     46.01 o
   4   6   9        8.70      -30.26     50.15 o
   5   6   9       83.27       89.81      8.55 o
   6   6   9       82.19      143.82     34.19 o
  -7   7   9       22.46       30.08      8.94 o
  -6   7   9       23.11       23.59      7.31 o
  -5   7   9      217.36      206.95     12.14 o
  -4   7   9      372.37      356.36     16.57 o
  -3   7   9       39.88       36.47      6.89 o
  -2   7   9      288.11      278.40     29.61 o
  -1   7   9      149.04      135.79      8.95 o
   0   7   9      160.40      158.50     12.93 o
   1   7   9       53.69       49.85      7.34 o
   2   7   9       34.46        8.02     28.45 o
   3   7   9       24.88       -0.58     25.03 o
   4   7   9       44.18       42.45     17.84 o
   5   7   9       28.76       46.47     18.66 o
   6   7   9        0.21       -7.05      9.07 o
  -7   8   9        1.38        0.59      9.95 o
  -6   8   9       24.91       23.87      7.38 o
  -5   8   9        6.92        0.65      8.92 o
  -4   8   9       47.55       59.46      7.28 o
  -3   8   9       71.40       76.31     14.89 o
  -2   8   9       72.43       69.19      7.54 o
  -1   8   9       18.00       19.07      6.19 o
   0   8   9        6.93       27.94     10.52 o
   1   8   9       25.77       29.32     16.83 o
   2   8   9        0.07      -78.86    103.39 o
   3   8   9       49.77       98.68     35.41 o
   4   8   9       74.73       54.41     65.82 o
   5   8   9        7.95       65.75     15.20 o
   6   8   9       24.77      -51.90    310.87 o
  -7   9   9        0.39       10.28      9.06 o
  -6   9   9       37.88       32.91     13.43 o
  -5   9   9       96.29      102.63      9.50 o
  -4   9   9       52.69       59.77      8.34 o
  -3   9   9        1.14       -4.58      8.17 o
  -2   9   9       36.48       36.01      8.48 o
  -1   9   9        0.35       -7.18      7.46 o
   0   9   9        8.56        7.31      5.32 o
   1   9   9       78.97       71.77      7.58 o
   2   9   9        2.66       -4.22      8.66 o
   3   9   9       21.65        8.40      8.25 o
   4   9   9       31.71       32.49      8.32 o
   5   9   9       36.94       84.73     38.34 o
   6   9   9        4.43     -155.88    338.92 o
  -6  10   9       33.99       34.31     13.33 o
  -5  10   9        4.68        9.91     16.76 o
  -4  10   9       68.03       68.15      8.44 o
  -3  10   9      186.13      212.06     50.21 o
  -2  10   9        6.10       21.20      5.87 o
  -1  10   9      435.26      415.47     29.66 o
   0  10   9       22.25       18.53     13.78 o
   1  10   9       17.89       38.92      9.09 o
   2  10   9       53.54       67.33      7.53 o
   3  10   9        0.42      -22.35     22.35 o
   4  10   9       66.60       81.57    113.44 o
   5  10   9        0.24      -32.40     53.69 o
  -6  11   9        9.60       12.03      8.78 o
  -5  11   9       37.55       36.41      8.42 o
  -4  11   9        1.81       -9.13      9.13 o
  -3  11   9       94.33      103.69     10.02 o
  -2  11   9       87.62       87.22      8.75 o
  -1  11   9      419.46      459.00     19.16 o
   0  11   9      652.01      629.76     32.61 o
   1  11   9       73.90       73.65     10.38 o
   2  11   9       10.96       61.91     13.96 o
   3  11   9       36.12       13.43     84.84 o
   4  11   9       18.56        9.57     12.36 o
   5  11   9        0.69       -0.69      9.09 o
  -6  12   9        0.08       15.51      7.37 o
  -5  12   9       10.11       16.17      9.93 o
  -4  12   9        9.91       19.42      7.65 o
  -3  12   9       75.94       71.52      9.47 o
  -2  12   9        5.83      -15.52     20.27 o
  -1  12   9        8.03       -0.70      8.73 o
   0  12   9      106.92      114.58     20.01 o
   1  12   9        1.61      153.75     74.36 o
   2  12   9       65.14       98.12     17.02 o
   3  12   9       46.30       47.79     39.44 o
   4  12   9       28.87       34.22      8.64 o
  -5  13   9        0.11        6.07      9.32 o
  -4  13   9       19.58       23.67      8.30 o
  -3  13   9        9.05        4.26      8.31 o
  -2  13   9       28.13       29.26      6.95 o
  -1  13   9       63.92       61.10      8.53 o
   0  13   9       55.41       73.89     43.56 o
   1  13   9       18.68       63.39     44.14 o
   2  13   9       41.26       16.84      9.75 o
   3  13   9      249.82      286.26     17.76 o
   4  13   9       28.18       17.34     18.49 o
  -4  14   9        0.02        8.18      8.84 o
  -3  14   9        8.34       10.40     16.43 o
  -2  14   9        0.30        5.21      9.06 o
  -1  14   9      105.46      126.37     17.70 o
   0  14   9        4.47       -3.25      7.78 o
   1  14   9       60.92       68.51      9.07 o
   2  14   9        2.10       54.07     37.20 o
   3  14   9       52.62       10.05     89.80 o
  -3  15   9        9.71       14.33      9.74 o
  -2  15   9       17.06       15.71      9.09 o
  -1  15   9       36.27      -61.59    144.76 o
   0  15   9        0.08       68.66     29.30 o
   1  15   9        8.37       -2.01     12.67 o
   2  15   9       24.41       84.61     27.46 o
  -2  16   9       85.08       90.09     10.47 o
  -1  16   9       28.11       16.75      8.19 o
   0  16   9        6.82        4.73      7.25 o
   1  16   9       20.03        6.25    136.84 o
  -8   0  10       20.37       23.07     10.25 o
  -7   0  10        3.80        4.34     12.57 o
  -6   0  10       39.83       47.41     10.04 o
  -5   0  10      233.89      180.05     15.99 o
  -4   0  10       46.08       53.61     10.04 o
  -3   0  10      374.57      390.74     22.12 o
  -2   0  10       75.91       71.80     10.00 o
  -1   0  10      106.01      110.02     11.52 o
   0   0  10      731.98      698.41     20.24 o
   1   0  10       88.53       89.89     13.25 o
   2   0  10       22.61      -17.33     17.33 o
   3   0  10      532.25      599.81     27.74 o
   4   0  10       33.09      -25.52     25.52 o
   5   0  10        6.02      -20.37     20.37 o
   6   0  10        2.09      144.20     15.39 o
  -8   1  10        0.60       -6.43      9.64 o
  -7   1  10       42.44       50.33      9.15 o
  -6   1  10       36.88       44.23      7.80 o
  -5   1  10       96.65       87.29      8.43 o
  -4   1  10      709.50      677.04     21.37 o
  -3   1  10       40.29       42.26     16.75 o
  -2   1  10      150.89      138.59      9.36 o
  -1   1  10      829.41      800.47     21.61 o
   0   1  10      185.25      212.63      9.28 o
   1   1  10     1476.70     1420.36     28.65 o
   2   1  10        5.26        9.44      6.10 o
   3   1  10      338.12      271.64     15.42 o
   4   1  10      286.77      308.51     29.67 o
   5   1  10        0.23      -38.14    116.66 o
   6   1  10        0.39        0.04     12.95 o
  -7   2  10       68.79       66.94      9.11 o
  -6   2  10       40.36       40.23      8.15 o
  -5   2  10      256.60      262.47     22.51 o
  -4   2  10        0.16        8.88     10.14 o
  -3   2  10      400.50      360.22     15.82 o
  -2   2  10       90.36       89.85      7.54 o
  -1   2  10       90.38       89.85      7.58 o
   0   2  10       74.03      105.46     27.25 o
   1   2  10      521.35      492.65     39.25 o
   2   2  10      105.76       86.35     11.85 o
   3   2  10       80.34       77.29     53.59 o
   4   2  10      174.98      162.17     12.57 o
   5   2  10        2.18        1.84      8.12 o
   6   2  10       10.17       23.47      6.87 o
  -7   3  10       13.85       -5.55     11.04 o
  -6   3  10       19.49       -0.86      8.85 o
  -5   3  10       14.56       16.65      7.44 o
  -4   3  10        2.22       -0.05      7.90 o
  -3   3  10      215.03      216.77     22.60 o
  -2   3  10      134.65      136.03      9.65 o
  -1   3  10        0.08       -8.35      9.62 o
   0   3  10      415.78      386.25     21.66 o
   1   3  10      267.28      264.46     13.56 o
   2   3  10        6.81      -58.92     58.92 o
   3   3  10        4.50       13.14      6.23 o
   4   3  10       13.30        4.55      9.07 o
   5   3  10        9.00      -29.80     99.28 o
   6   3  10       19.01      -10.71     98.46 o
  -7   4  10       19.00       20.92      8.06 o
  -6   4  10        6.45        2.96      9.20 o
  -5   4  10       91.30       96.31      8.50 o
  -4   4  10       55.54       47.86      6.86 o
  -3   4  10      143.04      157.41     10.14 o
  -2   4  10      225.78      245.96     13.29 o
  -1   4  10        6.70        7.21      7.78 o
   0   4  10     2090.71     2057.22     39.67 o
   1   4  10       86.20      104.96      8.77 o
   2   4  10      140.50      186.93     85.11 o
   3   4  10       11.35       43.78     22.82 o
   4   4  10        4.39       22.15     17.61 o
   5   4  10       99.17       78.03      9.74 o
   6   4  10       13.47       96.70     27.69 o
  -7   5  10       26.15       32.93      7.80 o
  -6   5  10      156.40      184.15     32.29 o
  -5   5  10        4.09       10.96      6.85 o
  -4   5  10        3.67        1.16      6.83 o
  -3   5  10       32.96       30.63      6.25 o
  -2   5  10      732.19      722.77     36.16 o
  -1   5  10       12.51        4.24      7.81 o
   0   5  10      178.06      166.84      7.11 o
   1   5  10        3.96       58.32     27.54 o
   2   5  10       14.62      -24.81     66.45 o
   3   5  10       51.83       58.37      7.55 o
   4   5  10       27.36       79.84     14.76 o
   5   5  10       25.77      -84.03    112.30 o
   6   5  10        1.93       -1.68     10.05 o
  -7   6  10        5.83       10.90     19.17 o
  -6   6  10        0.10       -2.42     12.02 o
  -5   6  10        0.60       -4.42      9.17 o
  -4   6  10        5.03       -1.94      8.87 o
  -3   6  10       78.62       69.69      7.63 o
  -2   6  10       22.88       27.27      6.34 o
  -1   6  10        0.14        3.01      6.71 o
   0   6  10      300.43      310.48     10.86 o
   1   6  10       78.69      125.96     37.69 o
   2   6  10       17.53        7.75     77.39 o
   3   6  10       12.21       33.03      8.71 o
   4   6  10        3.47      -28.96     51.01 o
   5   6  10       40.36       52.17      9.14 o
   6   6  10       74.21      136.68     47.60 o
  -7   7  10        3.49       20.88      7.38 o
  -6   7  10        0.80       -5.18      9.36 o
  -5   7  10        0.00        6.74      6.97 o
  -4   7  10        0.45       -3.31      9.78 o
  -3   7  10        0.04       -7.98     11.28 o
  -2   7  10      176.00      176.79     11.15 o
  -1   7  10       43.12       43.91      7.25 o
   0   7  10       20.93       18.22      4.82 o
   1   7  10       39.09       51.24     26.53 o
   2   7  10      138.68      233.92     12.87 o
   3   7  10        6.53        7.27      9.10 o
   4   7  10       45.16      104.44     16.79 o
   5   7  10        1.44      -17.42     17.42 o
  -6   8  10       44.72       52.22      8.71 o
  -5   8  10        5.71      -10.24     10.24 o
  -4   8  10       41.09       30.48      7.11 o
  -3   8  10        0.06        1.48      8.93 o
  -2   8  10       24.85       24.25     14.26 o
  -1   8  10        0.84       -2.36      8.01 o
   0   8  10       33.00       47.51     14.73 o
   1   8  10        9.42       28.85    124.78 o
   2   8  10        1.16       -5.01      8.70 o
   3   8  10       35.66       70.18      8.14 o
   4   8  10       44.78       77.70     41.55 o
   5   8  10        8.30      -69.01     75.50 o
  -6   9  10        0.52        2.44      9.98 o
  -5   9  10       51.73       51.69      9.87 o
  -4   9  10       10.49       16.13      8.73 o
  -3   9  10        5.21       23.25      6.43 o
  -2   9  10        7.85        8.03      8.44 o
  -1   9  10        1.97       14.78      6.55 o
   0   9  10        0.80       17.71     10.41 o
   1   9  10       67.62       79.79      8.91 o
   2   9  10      200.27      185.15     45.31 o
   3   9  10       45.00       66.59     50.05 o
   4   9  10       23.33      109.41     58.46 o
   5   9  10       76.57       60.64     10.07 o
  -6  10  10        5.99        9.31      9.05 o
  -5  10  10        2.72      -30.99     59.97 o
  -4  10  10       28.10       21.15      8.78 o
  -3  10  10        1.44        6.66      7.69 o
  -2  10  10       19.04        8.31      9.47 o
  -1  10  10       79.66       85.52      8.15 o
   0  10  10        0.20       12.87     14.92 o
   1  10  10        1.30       -1.31      8.42 o
   2  10  10       20.61       53.02     15.23 o
   3  10  10       96.16      100.60     17.76 o
   4  10  10        6.58        5.71      9.67 o
  -5  11  10       55.47       59.03      8.39 o
  -4  11  10        0.41       -3.60     10.23 o
  -3  11  10        0.01       -2.75      9.61 o
  -2  11  10       66.71       66.01      9.68 o
  -1  11  10       33.32       37.82      7.19 o
   0  11  10        0.15      -36.47     39.82 o
   1  11  10      149.87       83.02     66.85 o
   2  11  10        0.98       20.78      7.41 o
   3  11  10       21.47       96.52     61.68 o
   4  11  10        6.50       -7.53     42.89 o
  -5  12  10        4.19       -4.36      9.30 o
  -4  12  10       17.73       26.83      7.53 o
  -3  12  10        5.51       -5.95      9.63 o
  -2  12  10        7.47        4.02      8.02 o
  -1  12  10       23.75       35.94     10.84 o
   0  12  10        0.95       -1.30     18.62 o
   1  12  10      192.20      109.49     98.49 o
   2  12  10        1.79       82.13     54.15 o
   3  12  10       83.26      112.19    107.42 o
  -4  13  10        0.04       -7.97     13.50 o
  -3  13  10        1.09        8.99     21.15 o
  -2  13  10       69.91       64.54      9.36 o
  -1  13  10       38.64       46.51     12.15 o
   0  13  10        2.59        3.77      6.88 o
   1  13  10       46.03       94.07     30.79 o
   2  13  10       48.20       73.01      9.63 o
   3  13  10       10.30       -2.45     10.48 o
  -3  14  10        4.97       -0.30      9.40 o
  -2  14  10       18.00       14.67      9.41 o
  -1  14  10       17.41       12.40     10.63 o
   0  14  10       67.89       59.67     30.08 o
   1  14  10       22.62       29.78      7.63 o
   2  14  10       87.35      134.86    131.69 o
  -1  15  10        8.17       23.25      7.92 o
  -7   1  11       41.31       57.92      9.85 o
  -6   1  11       64.86       44.68      8.23 o
  -5   1  11       55.81       50.61      7.87 o
  -4   1  11       35.82       36.20      7.62 o
  -3   1  11       16.85       -1.84      9.17 o
  -2   1  11        2.00        3.39      7.48 o
  -1   1  11       30.29       15.94      6.71 o
   0   1  11       44.91       60.13      4.65 o
   1   1  11        6.67      -10.63     36.14 o
   2   1  11      278.16      282.08     19.45 o
   3   1  11      402.62      475.56     58.08 o
   4   1  11        3.80      -33.72     48.25 o
   5   1  11      175.86      161.99     12.03 o
  -7   2  11        4.16        0.71      9.85 o
  -6   2  11      112.01      103.11      9.71 o
  -5   2  11        1.66       -8.78      8.78 o
  -4   2  11       12.79       16.24      6.48 o
  -3   2  11       37.26       37.20      6.51 o
  -2   2  11        1.07        1.75      7.21 o
  -1   2  11        8.82       21.91      6.00 o
   0   2  11        3.50       48.11     21.61 o
   1   2  11        3.79      -14.02     20.48 o
   2   2  11      243.17      243.50     45.87 o
   3   2  11        9.82       31.37     22.06 o
   4   2  11        2.28        4.95      9.22 o
   5   2  11       79.35       81.27     21.34 o
  -7   3  11       29.57       38.71      8.01 o
  -6   3  11       26.13       17.34      7.63 o
  -5   3  11        6.21       15.20      6.57 o
  -4   3  11       48.91       43.47      8.63 o
  -3   3  11       71.21       80.98      7.53 o
  -2   3  11      146.56      129.99      9.32 o
  -1   3  11      151.87      156.69     10.69 o
   0   3  11       55.22       37.72     17.00 o
   1   3  11       25.75       21.17     14.57 o
   2   3  11       33.65      -10.76     10.76 o
   3   3  11        0.07        7.93      8.25 o
   4   3  11        0.74      -63.82     83.11 o
   5   3  11        0.75       90.76     65.88 o
  -7   4  11        4.19        5.67      8.54 o
  -6   4  11       37.40       43.65      8.51 o
  -5   4  11        2.91        9.49      7.19 o
  -4   4  11        6.39        1.16      8.86 o
  -3   4  11       80.27       72.91      8.62 o
  -2   4  11       42.46       43.00      7.71 o
  -1   4  11      231.38      212.50     18.48 o
   0   4  11      283.89      271.04     10.45 o
   1   4  11       54.18       58.12     16.24 o
   2   4  11       44.08       46.85      7.74 o
   3   4  11       19.63      -36.59     36.59 o
   4   4  11       21.16      -24.99     24.99 o
   5   4  11        1.94       63.23     13.01 o
  -6   5  11       85.75       80.87      9.93 o
  -5   5  11        1.75        8.84      7.88 o
  -4   5  11       48.45       61.41      8.40 o
  -3   5  11       13.53       27.35      6.25 o
  -2   5  11       24.49       27.17      9.47 o
  -1   5  11       19.68       14.80     17.78 o
   0   5  11        0.54       -0.61      5.86 o
   1   5  11        9.20       10.21      7.37 o
   2   5  11        5.24       -8.44      9.24 o
   3   5  11       18.39      -21.67     65.50 o
   4   5  11        0.11      -17.44     17.44 o
   5   5  11       10.20      -11.10     11.74 o
  -6   6  11       14.21       17.15     16.36 o
  -5   6  11        9.55        4.28      8.42 o
  -4   6  11       41.61       38.09     12.93 o
  -3   6  11        0.29        1.25      7.02 o
  -2   6  11       55.76       55.99      7.98 o
  -1   6  11       31.38       40.92      6.96 o
   0   6  11       74.22       63.58      5.84 o
   1   6  11        2.87       78.53     84.22 o
   2   6  11      128.08      167.98     45.27 o
   3   6  11        0.12       11.20     17.04 o
   4   6  11       45.21       32.92      9.79 o
   5   6  11        0.04       24.00      7.19 o
  -6   7  11       61.57       66.66     10.69 o
  -5   7  11       24.41       37.52      7.44 o
  -4   7  11        0.55       -4.14     15.82 o
  -3   7  11        0.34       -6.55      8.71 o
  -2   7  11       26.31       28.86     13.41 o
  -1   7  11        0.36       -8.05      8.05 o
   0   7  11       21.11       53.38     19.28 o
   1   7  11        7.56       19.62      7.11 o
   2   7  11       37.30       64.30     28.32 o
   3   7  11        0.01       -4.16     14.23 o
   4   7  11        0.68       88.88     69.84 o
  -6   8  11        7.08        4.27     16.41 o
  -5   8  11       59.70       67.37     14.28 o
  -4   8  11        0.98       14.24     12.29 o
  -3   8  11        0.17       14.50     15.73 o
  -2   8  11        3.65       -0.94     17.46 o
  -1   8  11        0.00       -5.36     11.64 o
   0   8  11      139.26      143.87     18.78 o
   1   8  11        0.65      -20.58     30.64 o
   2   8  11       49.63      168.36    101.57 o
   3   8  11        6.42       26.46     40.26 o
   4   8  11        0.73       31.03     31.67 o
  -5   9  11      104.90      107.43     19.26 o
  -4   9  11        2.30        2.52      9.51 o
  -3   9  11       46.21       49.13      8.56 o
  -2   9  11        0.04        3.97      7.44 o
  -1   9  11        3.87        3.03      8.01 o
   0   9  11       85.49      103.65      6.53 o
   1   9  11       47.42       63.93     12.46 o
   2   9  11        0.06      -20.83     20.83 o
   3   9  11        0.30      -11.32     11.32 o
   4   9  11        0.98        0.17     11.06 o
  -5  10  11       15.20       37.74     16.87 o
  -4  10  11        0.03       -7.57      9.69 o
  -3  10  11       16.30       14.89     14.55 o
  -2  10  11       34.26       49.01      8.10 o
  -1  10  11       48.44       53.04      8.44 o
   0  10  11       12.20       -7.67     11.47 o
   1  10  11       23.70      -10.51     57.66 o
   2  10  11        3.21       -1.92     14.15 o
   3  10  11        6.15        1.25     20.31 o
  -4  11  11        1.36        5.27      9.04 o
  -3  11  11        1.28        3.35      9.72 o
  -2  11  11       14.90       25.12     12.02 o
  -1  11  11        3.64       13.50      7.85 o
   0  11  11        5.50       11.93     11.80 o
   1  11  11        9.32       25.49     14.36 o
   2  11  11        0.55     -121.01    214.19 o
   3  11  11        0.03     -120.56    240.48 o
  -3  12  11       26.61       18.51      9.30 o
  -2  12  11        7.75       -4.82     11.01 o
  -1  12  11       13.83       -0.64     10.93 o
   0  12  11       37.54       46.02     11.95 o
   1  12  11       25.14       20.08     10.21 o
   2  12  11       19.27       28.22      8.49 o
  -2  13  11        0.81       -0.10     10.17 o
  -1  13  11       33.65       35.62     22.25 o
   0  13  11       12.24       16.79      6.98 o
   1  13  11       62.04       92.31     33.15 o
  -6   0  12       53.34       44.12     12.15 o
  -5   0  12        6.01        7.30     15.10 o
  -4   0  12       10.08        5.48     13.33 o
  -3   0  12        0.10      -13.12     13.12 o
  -2   0  12      140.91      157.44     14.55 o
  -1   0  12        7.86        3.75     12.86 o
   0   0  12       43.38       31.02     21.98 o
   1   0  12      108.91      141.44     15.14 o
   2   0  12      403.13      388.69     28.11 o
   3   0  12       86.04       69.47     13.20 o
   4   0  12      449.63      400.27     30.31 o
  -6   1  12       10.38       14.89     11.39 o
  -5   1  12        0.07       13.75      7.51 o
  -4   1  12      157.90      154.92     10.59 o
  -3   1  12       80.47       69.49      8.77 o
  -2   1  12        0.29       -8.54     17.36 o
  -1   1  12       92.32       85.91     11.73 o
   0   1  12        0.68       -0.69      7.91 o
   1   1  12      382.03      386.65     45.65 o
   2   1  12        3.10       43.56     45.84 o
   3   1  12       79.46       59.09     48.11 o
   4   1  12       13.05      -15.61     15.61 o
  -6   2  12        5.41        3.20      9.56 o
  -5   2  12      114.88      116.42      9.48 o
  -4   2  12       67.67       55.61      8.45 o
  -3   2  12       11.11       17.87      6.34 o
  -2   2  12       88.64      108.70      8.90 o
  -1   2  12       19.01       18.73      6.72 o
   0   2  12       17.06        7.88      5.50 o
   1   2  12      155.02      201.08     24.76 o
   2   2  12      116.63       90.45      9.91 o
   3   2  12        0.09       44.66     34.12 o
   4   2  12      139.00      124.93     11.29 o
  -6   3  12        0.01       -2.99      9.11 o
  -5   3  12        0.39       -8.23      9.65 o
  -4   3  12        0.02        0.31     11.62 o
  -3   3  12       20.65       16.50     10.04 o
  -2   3  12        0.27        3.34      8.05 o
  -1   3  12        7.41        9.94      6.13 o
   0   3  12       12.52       16.72      9.55 o
   1   3  12       16.01       25.18      7.02 o
   2   3  12       20.13       49.74     36.93 o
   3   3  12        5.25      -28.74     71.80 o
   4   3  12       29.68       11.88     96.80 o
  -6   4  12       12.24       18.74      7.04 o
  -5   4  12        2.63        4.69      9.34 o
  -4   4  12      106.74      111.30      9.40 o
  -3   4  12      106.96       95.00      9.79 o
  -2   4  12       37.70       49.23     10.69 o
  -1   4  12       75.24       62.18      8.29 o
   0   4  12      179.57      166.77      8.37 o
   1   4  12       13.38      -21.24     92.51 o
   2   4  12      130.67      114.02     26.01 o
   3   4  12       15.82       47.78     41.25 o
   4   4  12        6.59      104.06     73.60 o
  -5   5  12       17.12        6.96     10.95 o
  -4   5  12        8.96       -9.71      9.71 o
  -3   5  12       35.71       17.69      8.77 o
  -2   5  12       49.01       33.83      7.84 o
  -1   5  12      231.80      215.40     14.14 o
   0   5  12       14.74        7.89      6.83 o
   1   5  12        5.85       56.35      8.25 o
   2   5  12        1.51       29.23     10.67 o
   3   5  12        0.83        0.39      8.78 o
   4   5  12        0.01       -6.26    137.45 o
  -5   6  12       25.45       52.46      8.05 o
  -4   6  12       15.58        8.54     13.41 o
  -3   6  12       20.60        7.68      8.67 o
  -2   6  12        8.57        6.24      8.85 o
  -1   6  12       55.77       61.51      8.29 o
   0   6  12        1.33      -11.56     25.87 o
   1   6  12       58.28      128.66     20.16 o
   2   6  12       34.23       58.64     11.32 o
   3   6  12        0.00        9.08     36.65 o
   4   6  12        0.24      -17.86     17.86 o
  -5   7  12       63.59       61.55      9.37 o
  -4   7  12       15.00       19.92      8.78 o
  -3   7  12       10.51       11.02      9.11 o
  -2   7  12        1.82       -1.33      8.37 o
  -1   7  12        0.13       -8.50      8.50 o
   0   7  12       46.52       24.95     35.82 o
   1   7  12        8.21      -17.95     17.95 o
   2   7  12       22.18       49.14     23.22 o
   3   7  12        0.74      123.96     96.75 o
  -4   8  12        3.11        3.06      8.14 o
  -3   8  12       42.21       49.51      8.48 o
  -2   8  12       42.98       38.05     24.51 o
  -1   8  12        4.08       -4.36     10.38 o
   0   8  12        5.31      -21.21     50.90 o
   1   8  12       25.03      166.37    109.47 o
   2   8  12       10.10      259.55    180.47 o
   3   8  12        3.05      -19.92     39.29 o
  -4   9  12       53.02       59.47      9.80 o
  -3   9  12        0.52       -2.70     16.89 o
  -2   9  12       59.01       57.67      9.33 o
  -1   9  12        2.01       -9.57      9.57 o
   0   9  12        1.88       23.83     17.11 o
   1   9  12        5.38      -55.34     76.80 o
   2   9  12        5.25      -39.37     39.37 o
  -3  10  12        0.03      -10.18     10.18 o
  -2  10  12       37.12       40.78      8.64 o
  -1  10  12        6.89       16.21     10.10 o
   0  10  12       12.96       26.97     15.93 o
   1  10  12        0.44      -88.41    112.00 o
  -2  11  12      101.75      127.67     11.25 o
  -1  11  12        0.52        6.67      8.51 o
   0  11  12        2.52        7.17      6.70 o
  -5   1  13        4.09        7.28     10.08 o
  -4   1  13        5.57      -17.46     17.46 o
  -3   1  13       33.65       33.14     16.05 o
  -2   1  13        9.88        6.16      8.47 o
  -1   1  13        0.46       -0.82      8.72 o
   0   1  13       36.45       45.40     30.05 o
   1   1  13        3.28      -10.15     10.15 o
   2   1  13       13.51       21.79     18.54 o
   3   1  13       75.49      112.65    128.29 o
  -5   2  13        1.54        1.26      8.85 o
  -4   2  13        0.83      -10.69     10.69 o
  -3   2  13        6.71       13.56      6.59 o
  -2   2  13        0.21       -6.54     10.73 o
  -1   2  13        6.07        2.11      9.74 o
   0   2  13      223.98      234.59     14.48 o
   1   2  13        1.04       85.57     27.20 o
   2   2  13        2.52       54.26     47.62 o
   3   2  13        0.00       10.32     26.91 o
  -4   3  13        0.05       -1.20     12.34 o
  -3   3  13        9.46        4.35      9.24 o
  -2   3  13       84.62       77.87     10.84 o
  -1   3  13        0.45       19.86     14.72 o
   0   3  13        0.07        7.06      6.02 o
   1   3  13       19.31       16.53      8.79 o
   2   3  13       34.20       18.91     26.15 o
   3   3  13       31.29        7.57     10.39 o
  -4   4  13       23.23        6.99      9.98 o
  -3   4  13       51.78       66.17      8.92 o
  -2   4  13        3.07        5.49      7.77 o
  -1   4  13       26.88       34.73     16.09 o
   0   4  13       50.74       51.69     29.50 o
   1   4  13       59.15      148.64     26.02 o
   2   4  13        0.20      -37.37    231.23 o
   3   4  13        0.80        2.39     11.53 o
  -4   5  13        2.67        4.49      7.93 o
  -3   5  13        0.35       11.43      9.60 o
  -2   5  13       17.33       14.42      8.35 o
  -1   5  13        4.19       -6.16     10.18 o
   0   5  13        0.84      -18.49     18.49 o
   1   5  13        9.62       22.74      8.52 o
   2   5  13        2.51       -7.74     11.81 o
  -4   6  13        4.74      -94.74    255.31 o
  -3   6  13        5.62        4.68      9.91 o
  -2   6  13       11.36        8.75     15.48 o
  -1   6  13        4.25      -10.52     10.52 o
   0   6  13       20.78       14.28     21.69 o
   1   6  13        7.67      -41.06     72.06 o
   2   6  13        3.94        6.76      8.81 o
  -3   7  13       32.93       33.86      8.65 o
  -2   7  13        4.91        3.20      9.04 o
  -1   7  13        0.01       -6.00     10.75 o
   0   7  13        2.11      -34.95     41.27 o
   1   7  13       30.98       46.66      8.50 o
  -2   8  13       11.00       -1.51     10.97 o
  -1   8  13       13.13        9.65      9.27 o
   0   8  13        0.60      -18.69     20.26 o
   1   8  13       45.55      125.83     54.14 o
  -3   0  14        1.76      -14.59     14.59 o
  -2   0  14        3.32       -7.89     14.51 o
  -1   0  14        0.01       -4.68     13.54 o
   0   0  14       41.42      -48.48    172.43 o
   1   0  14       18.98       45.47     12.74 o
  -3   1  14        8.26       -5.74     12.04 o
  -2   1  14        0.38       10.36      9.78 o
  -1   1  14        3.86       -5.55      9.79 o
   0   1  14       25.03       20.17      7.04 o
   1   1  14       25.75       14.02     12.59 o
  -2   2  14        4.70       20.78      7.26 o
  -1   2  14       30.18       23.79      8.94 o
   0   2  14       27.19       14.32      9.51 o
   1   2  14       12.47       12.04     40.40 o
  -2   3  14        8.82       15.04     18.41 o
  -1   3  14        1.33        2.53      8.19 o
   0   3  14       19.91       13.18      6.84 o
  -2   4  14       16.87       26.84     13.12 o
  -1   4  14       71.39       56.41     10.36 o
   0   4  14       51.80       48.92      6.47 o
 
